# Supplementary material for: Biochar reshapes soil bacterial community composition and survival strategies: a meta-analysis revealing trade-offs between microbial stability and functional complexity
Source: Biol Fertil Soils. 2025 Dec 19;62(2):251–66. doi: 10.1007/s00374-025-01971-9 (PMC12855287; doi:10.1007/s00374-025-01971-9)
Supplement: Supplementary file 2 — Supplementary Material 2 [file 374_2025_1971_MOESM2_ESM.xlsx]

## Sheet: Environment
	title	Month	Biochar addition years	srr	project	pH	SOC	TN	BD	latitude	longitude	MAT	MAP	Soil type	Primers	tag	Biochar addition (tha)	Treatment	Biochar type1	Biochar type2	Soil layer(cm)	Biochar Temperature (℃)	Biochar addition years
1	Long-term effects of biochar amendment on rhizosphere and bulk soil microbial communities in a karst region, southwest China			ERR2744191	PRJEB28279	7.9	61.23	1.49		27	107.033	14.4377	1111	Calcisol	515F/806R	B0-1	0	Control			0–10
2	Long-term effects of biochar amendment on rhizosphere and bulk soil microbial communities in a karst region, southwest China			ERR2744192	PRJEB28279	7.9	61.23	1.49		27	107.033	14.4377	1111	Calcisol	515F/806R	B0-2	0	Control			0–10
3	Long-term effects of biochar amendment on rhizosphere and bulk soil microbial communities in a karst region, southwest China			ERR2744193	PRJEB28279	7.9	61.23	1.49		27	107.033	14.4377	1111	Calcisol	515F/806R	B0-3	0	Control			0–10
4	Long-term effects of biochar amendment on rhizosphere and bulk soil microbial communities in a karst region, southwest China			ERR2744194	PRJEB28279	7.9	61.23	1.49		27	107.033	14.4377	1111	Calcisol	515F/806R	B0-4	0	Control			0–10
5	Long-term effects of biochar amendment on rhizosphere and bulk soil microbial communities in a karst region, southwest China	8	6	ERR2744195	PRJEB28279	7.93	68.99	1.72		27	107.033	14.4377	1111	Calcisol	515F/806R	B1-1	12.8	Biochar	crop straws of maize and rapeseed	Crop Straw	0–10	550	6
6	Long-term effects of biochar amendment on rhizosphere and bulk soil microbial communities in a karst region, southwest China	8	6	ERR2744196	PRJEB28279	7.93	68.99	1.72		27	107.033	14.4377	1111	Calcisol	515F/806R	B1-2	12.8	Biochar	crop straws of maize and rapeseed	Crop Straw	0–10	550	6
7	Long-term effects of biochar amendment on rhizosphere and bulk soil microbial communities in a karst region, southwest China	8	6	ERR2744197	PRJEB28279	7.93	68.99	1.72		27	107.033	14.4377	1111	Calcisol	515F/806R	B1-3	12.8	Biochar	crop straws of maize and rapeseed	Crop Straw	0–10	550	6
8	Long-term effects of biochar amendment on rhizosphere and bulk soil microbial communities in a karst region, southwest China	8	6	ERR2744198	PRJEB28279	7.93	68.99	1.72		27	107.033	14.4377	1111	Calcisol	515F/806R	B1-4	12.8	Biochar	crop straws of maize and rapeseed	Crop Straw	0–10	550	6
9	Long-term effects of biochar amendment on rhizosphere and bulk soil microbial communities in a karst region, southwest China	8	6	ERR2744199	PRJEB28279	7.99	90.75	2.09		27	107.033	14.4377	1111	Calcisol	515F/806R	B5-1	64	Biochar	crop straws of maize and rapeseed	Crop Straw	0–10	550	6
10	Long-term effects of biochar amendment on rhizosphere and bulk soil microbial communities in a karst region, southwest China	8	6	ERR2744200	PRJEB28279	7.99	90.75	2.09		27	107.033	14.4377	1111	Calcisol	515F/806R	B5-2	64	Biochar	crop straws of maize and rapeseed	Crop Straw	0–10	550	6
11	Long-term effects of biochar amendment on rhizosphere and bulk soil microbial communities in a karst region, southwest China	8	6	ERR2744201	PRJEB28279	7.99	90.75	2.09		27	107.033	14.4377	1111	Calcisol	515F/806R	B5-3	64	Biochar	crop straws of maize and rapeseed	Crop Straw	0–10	550	6
12	Long-term effects of biochar amendment on rhizosphere and bulk soil microbial communities in a karst region, southwest China	8	6	ERR2744202	PRJEB28279	7.99	90.75	2.09		27	107.033	14.4377	1111	Calcisol	515F/806R	B5-4	64	Biochar	crop straws of maize and rapeseed	Crop Straw	0–10	550	6
13	Long-term effects of biochar amendment on rhizosphere and bulk soil microbial communities in a karst region, southwest China	8	6	ERR2744203	PRJEB28279	8.01	112.29	3.07		27	107.033	14.4377	1111	Calcisol	515F/806R	B10-1	128	Biochar	crop straws of maize and rapeseed	Crop Straw	0–10	550	6
14	Long-term effects of biochar amendment on rhizosphere and bulk soil microbial communities in a karst region, southwest China	8	6	ERR2744204	PRJEB28279	8.01	112.29	3.07		27	107.033	14.4377	1111	Calcisol	515F/806R	B10-2	128	Biochar	crop straws of maize and rapeseed	Crop Straw	0–10	550	6
15	Long-term effects of biochar amendment on rhizosphere and bulk soil microbial communities in a karst region, southwest China	8	6	ERR2744205	PRJEB28279	8.01	112.29	3.07		27	107.033	14.4377	1111	Calcisol	515F/806R	B10-3	128	Biochar	crop straws of maize and rapeseed	Crop Straw	0–10	550	6
16	Long-term effects of biochar amendment on rhizosphere and bulk soil microbial communities in a karst region, southwest China	8	6	ERR2744206	PRJEB28279	8.01	112.29	3.07		27	107.033	14.4377	1111	Calcisol	515F/806R	B10-4	128	Biochar	crop straws of maize and rapeseed	Crop Straw	0–10	550	6
17	Field-aged biochar enhances soil organic carbon by increasing recalcitrant organic carbon fractions and making microbial communities more conducive to carbon sequestration	6	4	NB12bulksoil73	OMIX001109	8.22	9.91	0.86	1.4	35	114.4	14.2517	609	Aqualisol	338F/806R	NB12bulksoil73	12	Biochar	maize straw	Crop Straw	0-20	450	4
18	Field-aged biochar enhances soil organic carbon by increasing recalcitrant organic carbon fractions and making microbial communities more conducive to carbon sequestration	6	4	NB12bulksoil74	OMIX001109	8.22	9.91	0.86	1.4	35	114.4	14.2517	609	Aqualisol	338F/806R	NB12bulksoil74	12	Biochar	maize straw	Crop Straw	0-20	450	4
19	Field-aged biochar enhances soil organic carbon by increasing recalcitrant organic carbon fractions and making microbial communities more conducive to carbon sequestration	6	4	NB12bulksoil75	OMIX001109	8.22	9.91	0.86	1.4	35	114.4	14.2517	609	Aqualisol	338F/806R	NB12bulksoil75	12	Biochar	maize straw	Crop Straw	0-20	450	4
20	Field-aged biochar enhances soil organic carbon by increasing recalcitrant organic carbon fractions and making microbial communities more conducive to carbon sequestration	6	4	NB3bulksoil67	OMIX001109	8.23	8.47	0.84	1.41	35	114.4	14.2517	609	Aqualisol	338F/806R	NB3bulksoil67	3	Biochar	maize straw	Crop Straw	0-20	450	4
21	Field-aged biochar enhances soil organic carbon by increasing recalcitrant organic carbon fractions and making microbial communities more conducive to carbon sequestration	6	4	NB3bulksoil68	OMIX001109	8.23	8.47	0.84	1.41	35	114.4	14.2517	609	Aqualisol	338F/806R	NB3bulksoil68	3	Biochar	maize straw	Crop Straw	0-20	450	4
22	Field-aged biochar enhances soil organic carbon by increasing recalcitrant organic carbon fractions and making microbial communities more conducive to carbon sequestration	6	4	NB3bulksoil69	OMIX001109	8.23	8.47	0.84	1.41	35	114.4	14.2517	609	Aqualisol	338F/806R	NB3bulksoil69	3	Biochar	maize straw	Crop Straw	0-20	450	4
23	Field-aged biochar enhances soil organic carbon by increasing recalcitrant organic carbon fractions and making microbial communities more conducive to carbon sequestration	6	4	NB6bulksoil70	OMIX001109	8.23	9.01	0.84	1.41	35	114.4	14.2517	609	Aqualisol	338F/806R	NB6bulksoil70	6	Biochar	maize straw	Crop Straw	0-20	450	4
24	Field-aged biochar enhances soil organic carbon by increasing recalcitrant organic carbon fractions and making microbial communities more conducive to carbon sequestration	6	4	NB6bulksoil71	OMIX001109	8.23	9.01	0.84	1.41	35	114.4	14.2517	609	Aqualisol	338F/806R	NB6bulksoil71	6	Biochar	maize straw	Crop Straw	0-20	450	4
25	Field-aged biochar enhances soil organic carbon by increasing recalcitrant organic carbon fractions and making microbial communities more conducive to carbon sequestration	6	4	NB6bulksoil72	OMIX001109	8.23	9.01	0.84	1.41	35	114.4	14.2517	609	Aqualisol	338F/806R	NB6bulksoil72	6	Biochar	maize straw	Crop Straw	0-20	450	4
26	Field-aged biochar enhances soil organic carbon by increasing recalcitrant organic carbon fractions and making microbial communities more conducive to carbon sequestration			Nbulksoil65	OMIX001109	8.24	8.11	0.79	1.42	35	114.4	14.2517	609	Aqualisol	338F/806R	Nbulksoil65	0	Control			0-20
27	Field-aged biochar enhances soil organic carbon by increasing recalcitrant organic carbon fractions and making microbial communities more conducive to carbon sequestration			Nbulksoil66	OMIX001109	8.24	8.11	0.79	1.42	35	114.4	14.2517	609	Aqualisol	338F/806R	Nbulksoil66	0	Control			0-20
28	Biochar alters soil microbial communities and potential functions 3–4 years after amendment in a double rice cropping system			SRR11050615	PRJNA605641	4.97	18.68	1.62	1.26	28.55	113.33	17.0871	1396	Anthrosol	1369F/1492R	CK	0	Control			0–20
29	Biochar alters soil microbial communities and potential functions 3–4 years after amendment in a double rice cropping system		2	SRR11050616	PRJNA605641	5.79	26.91	1.87	1.27	28.55	113.33	17.0871	1396	Anthrosol	1369F/1492R	HB	48	Biochar	wheat straw	Crop Straw	0–20	500	2
30	Biochar alters soil microbial communities and potential functions 3–4 years after amendment in a double rice cropping system		2	SRR11050617	PRJNA605641	5.79	26.91	1.87	1.27	28.55	113.33	17.0871	1396	Anthrosol	1369F/1492R	HB	48	Biochar	wheat straw	Crop Straw	0–20	500	2
31	Biochar alters soil microbial communities and potential functions 3–4 years after amendment in a double rice cropping system		2	SRR11050618	PRJNA605641	5.79	26.91	1.87	1.27	28.55	113.33	17.0871	1396	Anthrosol	1369F/1492R	HB	48	Biochar	wheat straw	Crop Straw	0–20	500	2
32	Biochar alters soil microbial communities and potential functions 3–4 years after amendment in a double rice cropping system		2	SRR11050619	PRJNA605641	5.32	22.4	1.81	1.34	28.55	113.33	17.0871	1396	Anthrosol	1369F/1492R	LB	24	Biochar	wheat straw	Crop Straw	0–20	500	2
33	Biochar alters soil microbial communities and potential functions 3–4 years after amendment in a double rice cropping system		2	SRR11050620	PRJNA605641	5.32	22.4	1.81	1.34	28.55	113.33	17.0871	1396	Anthrosol	1369F/1492R	LB	24	Biochar	wheat straw	Crop Straw	0–20	500	2
34	Biochar alters soil microbial communities and potential functions 3–4 years after amendment in a double rice cropping system		2	SRR11050621	PRJNA605641	5.32	22.4	1.81	1.34	28.55	113.33	17.0871	1396	Anthrosol	1369F/1492R	LB	24	Biochar	wheat straw	Crop Straw	0–20	500	2
35	Biochar alters soil microbial communities and potential functions 3–4 years after amendment in a double rice cropping system			SRR11050622	PRJNA605641	5.11	17.64	1.61	1.31	28.55	113.33	17.0871	1396	Anthrosol	1369F/1492R	CK	0	Control			0–20
36	Biochar alters soil microbial communities and potential functions 3–4 years after amendment in a double rice cropping system		3	SRR11050623	PRJNA605641	5.46	31.95	1.89	1.28	28.55	113.33	17.0871	1396	Anthrosol	1369F/1492R	HB	48	Biochar	wheat straw	Crop Straw	0–20	500	3
37	Biochar alters soil microbial communities and potential functions 3–4 years after amendment in a double rice cropping system		3	SRR11050624	PRJNA605641	5.46	31.95	1.89	1.28	28.55	113.33	17.0871	1396	Anthrosol	1369F/1492R	HB	48	Biochar	wheat straw	Crop Straw	0–20	500	3
38	Biochar alters soil microbial communities and potential functions 3–4 years after amendment in a double rice cropping system		3	SRR11050625	PRJNA605641	5.46	31.95	1.89	1.28	28.55	113.33	17.0871	1396	Anthrosol	1369F/1492R	HB	48	Biochar	wheat straw	Crop Straw	0–20	500	3
39	Biochar alters soil microbial communities and potential functions 3–4 years after amendment in a double rice cropping system		3	SRR11050626	PRJNA605641	5.13	25.81	1.82	1.32	28.55	113.33	17.0871	1396	Anthrosol	1369F/1492R	LB	24	Biochar	wheat straw	Crop Straw	0–20	500	3
40	Biochar alters soil microbial communities and potential functions 3–4 years after amendment in a double rice cropping system		3	SRR11050627	PRJNA605641	5.13	25.81	1.82	1.32	28.55	113.33	17.0871	1396	Anthrosol	1369F/1492R	LB	24	Biochar	wheat straw	Crop Straw	0–20	500	3
41	Biochar alters soil microbial communities and potential functions 3–4 years after amendment in a double rice cropping system		3	SRR11050628	PRJNA605641	5.13	25.81	1.82	1.32	28.55	113.33	17.0871	1396	Anthrosol	1369F/1492R	LB	24	Biochar	wheat straw	Crop Straw	0–20	500	3
42	Biochar alters soil microbial communities and potential functions 3–4 years after amendment in a double rice cropping system			SRR11050629	PRJNA605641	4.97	18.68	1.62	1.26	28.55	113.33	17.0871	1396	Anthrosol	1369F/1492R	CK	0	Control			0–20
43	Biochar alters soil microbial communities and potential functions 3–4 years after amendment in a double rice cropping system			SRR11050630	PRJNA605641	4.97	18.68	1.62	1.26	28.55	113.33	17.0871	1396	Anthrosol	1369F/1492R	CK	0	Control			0–20
44	Biochar alters soil microbial communities and potential functions 3–4 years after amendment in a double rice cropping system			SRR11050631	PRJNA605641	5.11	17.64	1.61	1.31	28.55	113.33	17.0871	1396	Anthrosol	1369F/1492R	CK	0	Control			0–20
45	Biochar alters soil microbial communities and potential functions 3–4 years after amendment in a double rice cropping system			SRR11050632	PRJNA605641	5.11	17.64	1.61	1.31	28.55	113.33	17.0871	1396	Anthrosol	1369F/1492R	CK	0	Control			0–20
46	Biochar amendment increases bacterial diversity and vegetation cover in trace element-polluted soils: A long-term field experiment	4	1	SRR11924581	PRJNA637319	10.17	537	1.6		37.3853	-6.2287	18.0125	526	Fluvisol	341F/806R	1.RHB-HPS_T12	8	Biochar	Rice husk	Crop Straw	0–10	500	1
47	Biochar amendment increases bacterial diversity and vegetation cover in trace element-polluted soils: A long-term field experiment			SRR11924582	PRJNA637319	4.82	9	0.8		37.3853	-6.2287	18.0125	526	Fluvisol	341F/806R	10.C-MPS-T6	0	Control			0–10
48	Biochar amendment increases bacterial diversity and vegetation cover in trace element-polluted soils: A long-term field experiment	10	0.5	SRR11924583	PRJNA637319	9.34	927	5.1		37.3853	-6.2287	18.0125	526	Fluvisol	341F/806R	9.OPB-MPS-T6	8	Biochar	olive pit	Crop Straw	0–10	500	0.5
49	Biochar amendment increases bacterial diversity and vegetation cover in trace element-polluted soils: A long-term field experiment	10	0.5	SRR11924584	PRJNA637319	9.34	927	5.1		37.3853	-6.2287	18.0125	526	Fluvisol	341F/806R	8.OPB-MPS-T6	8	Biochar	olive pit	Crop Straw	0–10	500	0.5
50	Biochar amendment increases bacterial diversity and vegetation cover in trace element-polluted soils: A long-term field experiment			SRR11924585	PRJNA637319	4.82	9	0.8		37.3853	-6.2287	18.0125	526	Fluvisol	341F/806R	10b.C-MPS-T6	0	Control			0–10
51	Biochar amendment increases bacterial diversity and vegetation cover in trace element-polluted soils: A long-term field experiment	10	0.5	SRR11924586	PRJNA637319	10.17	537	1.6		37.3853	-6.2287	18.0125	526	Fluvisol	341F/806R	7.RHB-MPS-T6	8	Biochar	Rice husk	Crop Straw	0–10	500	0.5
52	Biochar amendment increases bacterial diversity and vegetation cover in trace element-polluted soils: A long-term field experiment	10	0.5	SRR11924587	PRJNA637319	10.17	537	1.6		37.3853	-6.2287	18.0125	526	Fluvisol	341F/806R	6.RHB-MPS-T6	8	Biochar	Rice husk	Crop Straw	0–10	500	0.5
53	Biochar amendment increases bacterial diversity and vegetation cover in trace element-polluted soils: A long-term field experiment			SRR11924592	PRJNA637319	3.85	7.2	0.6		37.3853	-6.2287	18.0125	526	Fluvisol	341F/806R	5b.C-HPS-T6	0	Control			0–10
54	Biochar amendment increases bacterial diversity and vegetation cover in trace element-polluted soils: A long-term field experiment			SRR11924596	PRJNA637319	4.82	9	0.8		37.3853	-6.2287	18.0125	526	Fluvisol	341F/806R	10b.C-MPS-T12	0	Control			0–10
55	Biochar amendment increases bacterial diversity and vegetation cover in trace element-polluted soils: A long-term field experiment			SRR11924597	PRJNA637319	4.82	9	0.8		37.3853	-6.2287	18.0125	526	Fluvisol	341F/806R	10.C-MPS-T12	0	Control			0–10
56	Biochar amendment increases bacterial diversity and vegetation cover in trace element-polluted soils: A long-term field experiment	4	1	SRR11924598	PRJNA637319	9.34	927	5.1		37.3853	-6.2287	18.0125	526	Fluvisol	341F/806R	8.OPB-MPS-T12	8	Biochar	olive pit	Crop Straw	0–10	500	1
57	Biochar amendment increases bacterial diversity and vegetation cover in trace element-polluted soils: A long-term field experiment	4	1	SRR11924599	PRJNA637319	10.17	537	1.6		37.3853	-6.2287	18.0125	526	Fluvisol	341F/806R	7.RHB-MPS-T12	8	Biochar	Rice husk	Crop Straw	0–10	500	1
58	Biochar amendment increases bacterial diversity and vegetation cover in trace element-polluted soils: A long-term field experiment	4	1	SRR11924600	PRJNA637319	10.17	537	1.6		37.3853	-6.2287	18.0125	526	Fluvisol	341F/806R	6.RHB-MPS-T12	8	Biochar	Rice husk	Crop Straw	0–10	500	1
59	Biochar amendment increases bacterial diversity and vegetation cover in trace element-polluted soils: A long-term field experiment	4	1	SRR11924601	PRJNA637319	9.34	927	5.1		37.3853	-6.2287	18.0125	526	Fluvisol	341F/806R	9.OPB-MPS-T12	8	Biochar	olive pit	Crop Straw	0–10	500	1
60	Biochar amendment increases bacterial diversity and vegetation cover in trace element-polluted soils: A long-term field experiment			SRR11924602	PRJNA637319	3.85	7.2	0.6		37.3853	-6.2287	18.0125	526	Fluvisol	341F/806R	5b.C-HPS-T12	0	Control			0–10
61	Biochar amendment increases bacterial diversity and vegetation cover in trace element-polluted soils: A long-term field experiment	4	1	SRR11924603	PRJNA637319	9.34	927	5.1		37.3853	-6.2287	18.0125	526	Fluvisol	341F/806R	4.OPB-HPS-T12	8	Biochar	olive pit	Crop Straw	0–10	500	1
62	Biochar amendment increases bacterial diversity and vegetation cover in trace element-polluted soils: A long-term field experiment	10	0.5	SRR11924604	PRJNA637319	9.34	927	5.1		37.3853	-6.2287	18.0125	526	Fluvisol	341F/806R	4.OPB-HPS-T6	8	Biochar	olive pit	Crop Straw	0–10	500	0.5
63	Biochar amendment increases bacterial diversity and vegetation cover in trace element-polluted soils: A long-term field experiment	10	0.5	SRR11924605	PRJNA637319	10.17	537	1.6		37.3853	-6.2287	18.0125	526	Fluvisol	341F/806R	1.RHB-HPS_T6	8	Biochar	Rice husk	Crop Straw	0–10	500	0.5
64	Effects of Tobacco Stem-Derived Biochar on Soil Properties and Bacterial Community Structure under Continuous Cropping of Bletilla striata	11	0.5	SRR12364922	PRJNA650164	6.65		3.31	0.96	24.89	102.84	14.3605	934	Ferralsol	338F/806R	T7	7.5	Biochar	tobacco stem	Crop Straw	0–15	500	0.5
65	Influence of compost and biochar on soil biological properties under turfgrass supplied deficit irrigation	6	5	SRR12401876	PRJNA655250	8.29	11.4	1.2		37.8033	-122.27	14.9443	570	Arenosol	341F/806R	HBC	22.4	Biochar	yellow pine	Wood Materials	0–15	350	5
66	Influence of compost and biochar on soil biological properties under turfgrass supplied deficit irrigation	6	5	SRR12401877	PRJNA655250	8.29	11.4	1.2		37.8033	-122.27	14.9443	570	Arenosol	341F/806R	HBC	22.4	Biochar	yellow pine	Wood Materials	0–15	350	5
67	Influence of compost and biochar on soil biological properties under turfgrass supplied deficit irrigation	6	5	SRR12401878	PRJNA655250	8.32	10.6	1.3		37.8033	-122.27	14.9443	570	Arenosol	341F/806R	LBC	11.2	Biochar	yellow pine	Wood Materials	0–15	350	5
68	Influence of compost and biochar on soil biological properties under turfgrass supplied deficit irrigation	6	5	SRR12401879	PRJNA655250	8.29	11.4	1.2		37.8033	-122.27	14.9443	570	Arenosol	341F/806R	HBC	22.4	Biochar	yellow pine	Wood Materials	0–15	350	5
69	Influence of compost and biochar on soil biological properties under turfgrass supplied deficit irrigation			SRR12401881	PRJNA655250	#N/A	#N/A	#N/A	#N/A	37.8033	-122.27	14.9443	570	Arenosol	341F/806R	control	0	Control			0–15
70	Influence of compost and biochar on soil biological properties under turfgrass supplied deficit irrigation	6	5	SRR12401882	PRJNA655250	8.32	10.6	1.3	#N/A	37.8033	-122.27	14.9443	570	Arenosol	341F/806R	LBC	11.2	Biochar	yellow pine	Wood Materials	0–15	350	5
71	Influence of compost and biochar on soil biological properties under turfgrass supplied deficit irrigation	6	5	SRR12401887	PRJNA655250	8.32	10.6	1.3	#N/A	37.8033	-122.27	14.9443	570	Arenosol	341F/806R	LBC	11.2	Biochar	yellow pine	Wood Materials	0–15	350	5
72	Influence of compost and biochar on soil biological properties under turfgrass supplied deficit irrigation	6	5	SRR12401889	PRJNA655250	8.29	11.4	1.2	#N/A	37.8033	-122.27	14.9443	570	Arenosol	341F/806R	HBC	22.4	Biochar	yellow pine	Wood Materials	0–15	350	5
73	Influence of compost and biochar on soil biological properties under turfgrass supplied deficit irrigation	6	5	SRR12401890	PRJNA655250	8.32	10.6	1.3	#N/A	37.8033	-122.27	14.9443	570	Arenosol	341F/806R	LBC	11.2	Biochar	yellow pine	Wood Materials	0–15	350	5
74	Influence of compost and biochar on soil biological properties under turfgrass supplied deficit irrigation			SRR12401891	PRJNA655250	#N/A	#N/A	#N/A	#N/A	37.8033	-122.27	14.9443	570	Arenosol	341F/806R	control	0	Control			0–15
75	Influence of compost and biochar on soil biological properties under turfgrass supplied deficit irrigation			SRR12401894	PRJNA655250	#N/A	#N/A	#N/A	#N/A	37.8033	-122.27	14.9443	570	Arenosol	341F/806R	control	0	Control			0–15
76	Influence of compost and biochar on soil biological properties under turfgrass supplied deficit irrigation	6	5	SRR12401895	PRJNA655250	8.29	11.4	1.2	#N/A	37.8033	-122.27	14.9443	570	Arenosol	341F/806R	HBC	22.4	Biochar	yellow pine	Wood Materials	0–15	350	5
77	Influence of compost and biochar on soil biological properties under turfgrass supplied deficit irrigation	6	5	SRR12401897	PRJNA655250	8.32	10.6	1.3	#N/A	37.8033	-122.27	14.9443	570	Arenosol	341F/806R	LBC	11.2	Biochar	yellow pine	Wood Materials	0–15	350	5
78	Influence of compost and biochar on soil biological properties under turfgrass supplied deficit irrigation	6	5	SRR12401898	PRJNA655250	8.32	10.6	1.3	#N/A	37.8033	-122.27	14.9443	570	Arenosol	341F/806R	LBC	11.2	Biochar	yellow pine	Wood Materials	0–15	350	5
79	Influence of compost and biochar on soil biological properties under turfgrass supplied deficit irrigation	6	5	SRR12401901	PRJNA655250	8.29	11.4	1.2	#N/A	37.8033	-122.27	14.9443	570	Arenosol	341F/806R	HBC	22.4	Biochar	yellow pine	Wood Materials	0–15	350	5
80	Influence of compost and biochar on soil biological properties under turfgrass supplied deficit irrigation			SRR12401902	PRJNA655250	#N/A	#N/A	#N/A	#N/A	37.8033	-122.27	14.9443	570	Arenosol	341F/806R	control	0	Control			0–15
81	Influence of compost and biochar on soil biological properties under turfgrass supplied deficit irrigation	6	5	SRR12401903	PRJNA655250	8.32	10.6	1.3	#N/A	37.8033	-122.27	14.9443	570	Arenosol	341F/806R	LBC	11.2	Biochar	yellow pine	Wood Materials	0–15	350	5
82	Influence of compost and biochar on soil biological properties under turfgrass supplied deficit irrigation			SRR12401907	PRJNA655250	#N/A	#N/A	#N/A	#N/A	37.8033	-122.27	14.9443	570	Arenosol	341F/806R	control	0	Control			0–15
83	Influence of compost and biochar on soil biological properties under turfgrass supplied deficit irrigation	6	5	SRR12401908	PRJNA655250	8.32	10.6	1.3	#N/A	37.8033	-122.27	14.9443	570	Arenosol	341F/806R	LBC	11.2	Biochar	yellow pine	Wood Materials	0–15	350	5
84	Influence of compost and biochar on soil biological properties under turfgrass supplied deficit irrigation	6	5	SRR12401909	PRJNA655250	8.32	10.6	1.3	#N/A	37.8033	-122.27	14.9443	570	Arenosol	341F/806R	LBC	11.2	Biochar	yellow pine	Wood Materials	0–15	350	5
85	Influence of compost and biochar on soil biological properties under turfgrass supplied deficit irrigation	6	5	SRR12401911	PRJNA655250	8.29	11.4	1.2	#N/A	37.8033	-122.27	14.9443	570	Arenosol	341F/806R	HBC	22.4	Biochar	yellow pine	Wood Materials	0–15	350	5
86	Influence of compost and biochar on soil biological properties under turfgrass supplied deficit irrigation	6	5	SRR12401913	PRJNA655250	8.29	11.4	1.2	#N/A	37.8033	-122.27	14.9443	570	Arenosol	341F/806R	HBC	22.4	Biochar	yellow pine	Wood Materials	0–15	350	5
87	Influence of compost and biochar on soil biological properties under turfgrass supplied deficit irrigation			SRR12401914	PRJNA655250	#N/A	#N/A	#N/A	#N/A	37.8033	-122.27	14.9443	570	Arenosol	341F/806R	control	0	Control			0–15
88	Influence of compost and biochar on soil biological properties under turfgrass supplied deficit irrigation	6	5	SRR12401917	PRJNA655250	8.32	10.6	1.3	#N/A	37.8033	-122.27	14.9443	570	Arenosol	341F/806R	LBC	11.2	Biochar	yellow pine	Wood Materials	0–15	350	5
89	Influence of compost and biochar on soil biological properties under turfgrass supplied deficit irrigation			SRR12401920	PRJNA655250	#N/A	#N/A	#N/A	#N/A	37.8033	-122.27	14.9443	570	Arenosol	341F/806R	control	0	Control			0–15
90	Influence of compost and biochar on soil biological properties under turfgrass supplied deficit irrigation	6	5	SRR12401921	PRJNA655250	8.29	11.4	1.2	#N/A	37.8033	-122.27	14.9443	570	Arenosol	341F/806R	HBC	22.4	Biochar	yellow pine	Wood Materials	0–15	350	5
91	Influence of compost and biochar on soil biological properties under turfgrass supplied deficit irrigation			SRR12401922	PRJNA655250	#N/A	#N/A	#N/A	#N/A	37.8033	-122.27	14.9443	570	Arenosol	341F/806R	control	0	Control			0–15
92	Influence of compost and biochar on soil biological properties under turfgrass supplied deficit irrigation	6	5	SRR12401924	PRJNA655250	8.32	10.6	1.3	#N/A	37.8033	-122.27	14.9443	570	Arenosol	341F/806R	LBC	11.2	Biochar	yellow pine	Wood Materials	0–15	350	5
93	Influence of compost and biochar on soil biological properties under turfgrass supplied deficit irrigation			SRR12401925	PRJNA655250	#N/A	#N/A	#N/A	#N/A	37.8033	-122.27	14.9443	570	Arenosol	341F/806R	control	0	Control			0–15
94	Biochar application enhances microbial interactions in mega-aggregates of farmland black soil	9	2	SRR12420942	PRJNA656076	7.91	11.54	0.85	#N/A	43.9833	125.683	4.48878	614	Mollisol	338F/806R	B_B10MI2	10	Biochar	maize straw	Crop Straw	0–20	450	2
95	Biochar application enhances microbial interactions in mega-aggregates of farmland black soil	9	2	SRR12420953	PRJNA656076	7.91	11.54	0.85	#N/A	43.9833	125.683	4.48878	614	Mollisol	338F/806R	B_B10MI1	10	Biochar	maize straw	Crop Straw	0–20	450	2
96	Biochar application enhances microbial interactions in mega-aggregates of farmland black soil	9	2	SRR12420964	PRJNA656076	7.91	11.54	0.85	#N/A	43.9833	125.683	4.48878	614	Mollisol	338F/806R	B_B10ME3	10	Biochar	maize straw	Crop Straw	0–20	450	2
97	Biochar application enhances microbial interactions in mega-aggregates of farmland black soil	9	2	SRR12420977	PRJNA656076	7.91	17.85	0.89	#N/A	43.9833	125.683	4.48878	614	Mollisol	338F/806R	B_FB50MI2	50	Biochar	maize straw	Crop Straw	0–20	450	2
98	Biochar application enhances microbial interactions in mega-aggregates of farmland black soil	9	2	SRR12420978	PRJNA656076	7.91	17.85	0.89	#N/A	43.9833	125.683	4.48878	614	Mollisol	338F/806R	B_FB50MI1	50	Biochar	maize straw	Crop Straw	0–20	450	2
99	Biochar application enhances microbial interactions in mega-aggregates of farmland black soil	9	2	SRR12420980	PRJNA656076	7.91	17.85	0.89	#N/A	43.9833	125.683	4.48878	614	Mollisol	338F/806R	B_FB50ME2	50	Biochar	maize straw	Crop Straw	0–20	450	2
100	Biochar application enhances microbial interactions in mega-aggregates of farmland black soil	9	2	SRR12420981	PRJNA656076	7.91	17.85	0.89	#N/A	43.9833	125.683	4.48878	614	Mollisol	338F/806R	B_FB50ME1	50	Biochar	maize straw	Crop Straw	0–20	450	2
101	Biochar application enhances microbial interactions in mega-aggregates of farmland black soil	9	2	SRR12420982	PRJNA656076	7.91	17.85	0.89	#N/A	43.9833	125.683	4.48878	614	Mollisol	338F/806R	B_FB50MA3	50	Biochar	maize straw	Crop Straw	0–20	450	2
102	Biochar application enhances microbial interactions in mega-aggregates of farmland black soil	9	2	SRR12420985	PRJNA656076	7.91	11.54	0.85	#N/A	43.9833	125.683	4.48878	614	Mollisol	338F/806R	B_B10MA1	10	Biochar	maize straw	Crop Straw	0–20	450	2
103	Biochar application enhances microbial interactions in mega-aggregates of farmland black soil	9	2	SRR12420986	PRJNA656076	7.91	14.62	0.9	#N/A	43.9833	125.683	4.48878	614	Mollisol	338F/806R	B_FB30MI3	30	Biochar	maize straw	Crop Straw	0–20	450	2
104	Biochar application enhances microbial interactions in mega-aggregates of farmland black soil	9	2	SRR12420987	PRJNA656076	7.91	14.62	0.9	#N/A	43.9833	125.683	4.48878	614	Mollisol	338F/806R	B_FB30MI2	30	Biochar	maize straw	Crop Straw	0–20	450	2
105	Biochar application enhances microbial interactions in mega-aggregates of farmland black soil	9	2	SRR12420988	PRJNA656076	7.91	14.62	0.9	#N/A	43.9833	125.683	4.48878	614	Mollisol	338F/806R	B_FB30MI1	30	Biochar	maize straw	Crop Straw	0–20	450	2
106	Biochar application enhances microbial interactions in mega-aggregates of farmland black soil	9	2	SRR12420989	PRJNA656076	7.91	14.62	0.9	#N/A	43.9833	125.683	4.48878	614	Mollisol	338F/806R	B_FB30ME3	30	Biochar	maize straw	Crop Straw	0–20	450	2
107	Biochar application enhances microbial interactions in mega-aggregates of farmland black soil	9	2	SRR12420990	PRJNA656076	7.91	14.62	0.9	#N/A	43.9833	125.683	4.48878	614	Mollisol	338F/806R	B_FB30ME2	30	Biochar	maize straw	Crop Straw	0–20	450	2
108	Biochar application enhances microbial interactions in mega-aggregates of farmland black soil	9	2	SRR12420991	PRJNA656076	7.91	14.62	0.9	#N/A	43.9833	125.683	4.48878	614	Mollisol	338F/806R	B_FB30ME1	30	Biochar	maize straw	Crop Straw	0–20	450	2
109	Biochar application enhances microbial interactions in mega-aggregates of farmland black soil	9	2	SRR12420992	PRJNA656076	7.91	14.62	0.9	#N/A	43.9833	125.683	4.48878	614	Mollisol	338F/806R	B_FB30MA3	30	Biochar	maize straw	Crop Straw	0–20	450	2
110	Biochar application enhances microbial interactions in mega-aggregates of farmland black soil	9	2	SRR12420993	PRJNA656076	7.91	14.62	0.9	#N/A	43.9833	125.683	4.48878	614	Mollisol	338F/806R	B_FB30MA2	30	Biochar	maize straw	Crop Straw	0–20	450	2
111	Biochar application enhances microbial interactions in mega-aggregates of farmland black soil	9	2	SRR12420995	PRJNA656076	7.91	11.54	0.85	#N/A	43.9833	125.683	4.48878	614	Mollisol	338F/806R	B_FB10MI3	10	Biochar	maize straw	Crop Straw	0–20	450	2
112	Biochar application enhances microbial interactions in mega-aggregates of farmland black soil			SRR12420996	PRJNA656076	7.91	10.31	0.84	#N/A	43.9833	125.683	4.48878	614	Mollisol	338F/806R	B_B0MI3	0	Control			0–20
113	Biochar application enhances microbial interactions in mega-aggregates of farmland black soil	9	2	SRR12420997	PRJNA656076	7.91	11.54	0.85	#N/A	43.9833	125.683	4.48878	614	Mollisol	338F/806R	B_FB10MI2	10	Biochar	maize straw	Crop Straw	0–20	450	2
114	Biochar application enhances microbial interactions in mega-aggregates of farmland black soil	9	2	SRR12420998	PRJNA656076	7.91	11.54	0.85	#N/A	43.9833	125.683	4.48878	614	Mollisol	338F/806R	B_FB10MI1	10	Biochar	maize straw	Crop Straw	0–20	450	2
115	Biochar application enhances microbial interactions in mega-aggregates of farmland black soil	9	2	SRR12420999	PRJNA656076	7.91	11.54	0.85	#N/A	43.9833	125.683	4.48878	614	Mollisol	338F/806R	B_FB10ME3	10	Biochar	maize straw	Crop Straw	0–20	450	2
116	Biochar application enhances microbial interactions in mega-aggregates of farmland black soil	9	2	SRR12421001	PRJNA656076	7.91	11.54	0.85	#N/A	43.9833	125.683	4.48878	614	Mollisol	338F/806R	B_FB10ME1	10	Biochar	maize straw	Crop Straw	0–20	450	2
117	Biochar application enhances microbial interactions in mega-aggregates of farmland black soil	9	2	SRR12421004	PRJNA656076	7.91	11.54	0.85	#N/A	43.9833	125.683	4.48878	614	Mollisol	338F/806R	B_FB10MA1	10	Biochar	maize straw	Crop Straw	0–20	450	2
118	Biochar application enhances microbial interactions in mega-aggregates of farmland black soil			SRR12421005	PRJNA656076	7.91	10.31	0.84	#N/A	43.9833	125.683	4.48878	614	Mollisol	338F/806R	B_FB0MI3	0	Control			0–20
119	Biochar application enhances microbial interactions in mega-aggregates of farmland black soil			SRR12421006	PRJNA656076	7.91	10.31	0.84	#N/A	43.9833	125.683	4.48878	614	Mollisol	338F/806R	B_FB0MI2	0	Control			0–20
120	Biochar application enhances microbial interactions in mega-aggregates of farmland black soil			SRR12421007	PRJNA656076	7.91	10.31	0.84	#N/A	43.9833	125.683	4.48878	614	Mollisol	338F/806R	B_B0MI2	0	Control			0–20
121	Biochar application enhances microbial interactions in mega-aggregates of farmland black soil			SRR12421008	PRJNA656076	7.91	10.31	0.84	#N/A	43.9833	125.683	4.48878	614	Mollisol	338F/806R	B_FB0MI1	0	Control			0–20
122	Biochar application enhances microbial interactions in mega-aggregates of farmland black soil			SRR12421009	PRJNA656076	7.91	10.31	0.84	#N/A	43.9833	125.683	4.48878	614	Mollisol	338F/806R	B_FB0ME3	0	Control			0–20
123	Biochar application enhances microbial interactions in mega-aggregates of farmland black soil			SRR12421010	PRJNA656076	7.91	10.31	0.84	#N/A	43.9833	125.683	4.48878	614	Mollisol	338F/806R	B_FB0ME2	0	Control			0–20
124	Biochar application enhances microbial interactions in mega-aggregates of farmland black soil			SRR12421011	PRJNA656076	7.91	10.31	0.84	#N/A	43.9833	125.683	4.48878	614	Mollisol	338F/806R	B_FB0ME1	0	Control			0–20
125	Biochar application enhances microbial interactions in mega-aggregates of farmland black soil			SRR12421012	PRJNA656076	7.91	10.31	0.84	#N/A	43.9833	125.683	4.48878	614	Mollisol	338F/806R	B_FB0MA3	0	Control			0–20
126	Biochar application enhances microbial interactions in mega-aggregates of farmland black soil			SRR12421013	PRJNA656076	7.91	10.31	0.84	#N/A	43.9833	125.683	4.48878	614	Mollisol	338F/806R	B_FB0MA2	0	Control			0–20
127	Biochar application enhances microbial interactions in mega-aggregates of farmland black soil			SRR12421014	PRJNA656076	7.91	10.31	0.84	#N/A	43.9833	125.683	4.48878	614	Mollisol	338F/806R	B_FB0MA1	0	Control			0–20
128	Biochar application enhances microbial interactions in mega-aggregates of farmland black soil			SRR12421018	PRJNA656076	7.91	10.31	0.84	#N/A	43.9833	125.683	4.48878	614	Mollisol	338F/806R	B_B0MI1	0	Control			0–20
129	Biochar application enhances microbial interactions in mega-aggregates of farmland black soil			SRR12421029	PRJNA656076	7.91	10.31	0.84	#N/A	43.9833	125.683	4.48878	614	Mollisol	338F/806R	B_B0ME3	0	Control			0–20
130	Biochar application enhances microbial interactions in mega-aggregates of farmland black soil			SRR12421040	PRJNA656076	7.91	10.31	0.84	#N/A	43.9833	125.683	4.48878	614	Mollisol	338F/806R	B_B0ME2	0	Control			0–20
131	Biochar application enhances microbial interactions in mega-aggregates of farmland black soil	9	2	SRR12421045	PRJNA656076	7.91	17.85	0.89	#N/A	43.9833	125.683	4.48878	614	Mollisol	338F/806R	B_B50MI3	50	Biochar	maize straw	Crop Straw	0–20	450	2
132	Biochar application enhances microbial interactions in mega-aggregates of farmland black soil	9	2	SRR12421046	PRJNA656076	7.91	17.85	0.89	#N/A	43.9833	125.683	4.48878	614	Mollisol	338F/806R	B_B50MI2	50	Biochar	maize straw	Crop Straw	0–20	450	2
133	Biochar application enhances microbial interactions in mega-aggregates of farmland black soil	9	2	SRR12421047	PRJNA656076	7.91	17.85	0.89	#N/A	43.9833	125.683	4.48878	614	Mollisol	338F/806R	B_B50MI1	50	Biochar	maize straw	Crop Straw	0–20	450	2
134	Biochar application enhances microbial interactions in mega-aggregates of farmland black soil	9	2	SRR12421048	PRJNA656076	7.91	17.85	0.89	#N/A	43.9833	125.683	4.48878	614	Mollisol	338F/806R	B_B50ME3	50	Biochar	maize straw	Crop Straw	0–20	450	2
135	Biochar application enhances microbial interactions in mega-aggregates of farmland black soil	9	2	SRR12421049	PRJNA656076	7.91	17.85	0.89	#N/A	43.9833	125.683	4.48878	614	Mollisol	338F/806R	B_B50ME2	50	Biochar	maize straw	Crop Straw	0–20	450	2
136	Biochar application enhances microbial interactions in mega-aggregates of farmland black soil	9	2	SRR12421050	PRJNA656076	7.91	17.85	0.89	#N/A	43.9833	125.683	4.48878	614	Mollisol	338F/806R	B_B50ME1	50	Biochar	maize straw	Crop Straw	0–20	450	2
137	Biochar application enhances microbial interactions in mega-aggregates of farmland black soil			SRR12421051	PRJNA656076	7.91	10.31	0.84	#N/A	43.9833	125.683	4.48878	614	Mollisol	338F/806R	B_B0ME1	0	Control			0–20
138	Biochar application enhances microbial interactions in mega-aggregates of farmland black soil	9	2	SRR12421052	PRJNA656076	7.91	17.85	0.89	#N/A	43.9833	125.683	4.48878	614	Mollisol	338F/806R	B_B50MA3	50	Biochar	maize straw	Crop Straw	0–20	450	2
139	Biochar application enhances microbial interactions in mega-aggregates of farmland black soil	9	2	SRR12421053	PRJNA656076	7.91	17.85	0.89	#N/A	43.9833	125.683	4.48878	614	Mollisol	338F/806R	B_B50MA2	50	Biochar	maize straw	Crop Straw	0–20	450	2
140	Biochar application enhances microbial interactions in mega-aggregates of farmland black soil	9	2	SRR12421054	PRJNA656076	7.91	17.85	0.89	#N/A	43.9833	125.683	4.48878	614	Mollisol	338F/806R	B_B50MA1	50	Biochar	maize straw	Crop Straw	0–20	450	2
141	Biochar application enhances microbial interactions in mega-aggregates of farmland black soil	9	2	SRR12421055	PRJNA656076	7.91	14.62	0.9	#N/A	43.9833	125.683	4.48878	614	Mollisol	338F/806R	B_B30MI3	30	Biochar	maize straw	Crop Straw	0–20	450	2
142	Biochar application enhances microbial interactions in mega-aggregates of farmland black soil	9	2	SRR12421057	PRJNA656076	7.91	14.62	0.9	#N/A	43.9833	125.683	4.48878	614	Mollisol	338F/806R	B_B30MI1	30	Biochar	maize straw	Crop Straw	0–20	450	2
143	Biochar application enhances microbial interactions in mega-aggregates of farmland black soil	9	2	SRR12421058	PRJNA656076	7.91	14.62	0.9	#N/A	43.9833	125.683	4.48878	614	Mollisol	338F/806R	B_B30ME3	30	Biochar	maize straw	Crop Straw	0–20	450	2
144	Biochar application enhances microbial interactions in mega-aggregates of farmland black soil	9	2	SRR12421059	PRJNA656076	7.91	14.62	0.9	#N/A	43.9833	125.683	4.48878	614	Mollisol	338F/806R	B_B30ME2	30	Biochar	maize straw	Crop Straw	0–20	450	2
145	Biochar application enhances microbial interactions in mega-aggregates of farmland black soil	9	2	SRR12421060	PRJNA656076	7.91	14.62	0.9	#N/A	43.9833	125.683	4.48878	614	Mollisol	338F/806R	B_B30ME1	30	Biochar	maize straw	Crop Straw	0–20	450	2
146	Biochar application enhances microbial interactions in mega-aggregates of farmland black soil	9	2	SRR12421061	PRJNA656076	7.91	14.62	0.9	#N/A	43.9833	125.683	4.48878	614	Mollisol	338F/806R	B_B30MA3	30	Biochar	maize straw	Crop Straw	0–20	450	2
147	Biochar application enhances microbial interactions in mega-aggregates of farmland black soil			SRR12421062	PRJNA656076	7.91	10.31	0.84	#N/A	43.9833	125.683	4.48878	614	Mollisol	338F/806R	B_B0MA3	0	Control			0–20
148	Biochar application enhances microbial interactions in mega-aggregates of farmland black soil	9	2	SRR12421071	PRJNA656076	7.91	14.62	0.9	#N/A	43.9833	125.683	4.48878	614	Mollisol	338F/806R	B_B30MA2	30	Biochar	maize straw	Crop Straw	0–20	450	2
149	Biochar application enhances microbial interactions in mega-aggregates of farmland black soil	9	2	SRR12421082	PRJNA656076	7.91	14.62	0.9	#N/A	43.9833	125.683	4.48878	614	Mollisol	338F/806R	B_B30MA1	30	Biochar	maize straw	Crop Straw	0–20	450	2
150	Biochar application enhances microbial interactions in mega-aggregates of farmland black soil	9	2	SRR12421093	PRJNA656076	7.91	11.54	0.85	#N/A	43.9833	125.683	4.48878	614	Mollisol	338F/806R	B_B10MI3	10	Biochar	maize straw	Crop Straw	0–20	450	2
151	Biochar application enhances microbial interactions in mega-aggregates of farmland black soil	9	2	SRR12421101	PRJNA656076	7.91	11.54	0.85	#N/A	43.9833	125.683	4.48878	614	Mollisol	338F/806R	B_B10ME2	10	Biochar	maize straw	Crop Straw	0–20	450	2
152	Biochar application enhances microbial interactions in mega-aggregates of farmland black soil	9	2	SRR12421112	PRJNA656076	7.91	11.54	0.85	#N/A	43.9833	125.683	4.48878	614	Mollisol	338F/806R	B_B10ME1	10	Biochar	maize straw	Crop Straw	0–20	450	2
153	Biochar application enhances microbial interactions in mega-aggregates of farmland black soil	9	2	SRR12421123	PRJNA656076	7.91	11.54	0.85	#N/A	43.9833	125.683	4.48878	614	Mollisol	338F/806R	B_B10MA3	10	Biochar	maize straw	Crop Straw	0–20	450	2
154	Biochar application enhances microbial interactions in mega-aggregates of farmland black soil	9	2	SRR12421134	PRJNA656076	7.91	11.54	0.85	#N/A	43.9833	125.683	4.48878	614	Mollisol	338F/806R	B_B10MA2	10	Biochar	maize straw	Crop Straw	0–20	450	2
155	Biochar application enhances microbial interactions in mega-aggregates of farmland black soil			SRR12421136	PRJNA656076	7.91	10.31	0.84	#N/A	43.9833	125.683	4.48878	614	Mollisol	338F/806R	B_B0MA1	0	Control			0–20
156	Different Responses of Soil Bacterial and Fungal Communities to 3 Years of Biochar Amendment in an Alkaline Soybean Soil	10	2	SRR13757205	PRJNA702237	8.2	15.25	1.07	#N/A	34.0667	116.93	14.7602	687	Vertisol	338F/518R	HB	20	Biochar	crop straw	Crop Straw	0-20	550–650	2
157	Different Responses of Soil Bacterial and Fungal Communities to 3 Years of Biochar Amendment in an Alkaline Soybean Soil	10	2	SRR13757206	PRJNA702237	8.17	12.85	1.01	#N/A	34.0667	116.93	14.7602	687	Vertisol	338F/518R	LB	7	Biochar	crop straw	Crop Straw	0-20	550–650	2
158	Different Responses of Soil Bacterial and Fungal Communities to 3 Years of Biochar Amendment in an Alkaline Soybean Soil	10	2	SRR13757207	PRJNA702237	8.17	12.85	1.01	#N/A	34.0667	116.93	14.7602	687	Vertisol	338F/518R	LB	7	Biochar	crop straw	Crop Straw	0-20	550–650	2
159	Different Responses of Soil Bacterial and Fungal Communities to 3 Years of Biochar Amendment in an Alkaline Soybean Soil	10	2	SRR13757208	PRJNA702237	8.17	12.85	1.01	#N/A	34.0667	116.93	14.7602	687	Vertisol	338F/518R	LB	7	Biochar	crop straw	Crop Straw	0-20	550–650	2
160	Different Responses of Soil Bacterial and Fungal Communities to 3 Years of Biochar Amendment in an Alkaline Soybean Soil			SRR13757222	PRJNA702237	8.19	9.95	0.98	#N/A	34.0667	116.93	14.7602	687	Vertisol	338F/518R	CK	0	Control			0-20
161	Different Responses of Soil Bacterial and Fungal Communities to 3 Years of Biochar Amendment in an Alkaline Soybean Soil	10	2	SRR13757231	PRJNA702237	8.2	15.25	1.07	#N/A	34.0667	116.93	14.7602	687	Vertisol	338F/518R	HB	20	Biochar	crop straw	Crop Straw	0-20	550–650	2
162	Different Responses of Soil Bacterial and Fungal Communities to 3 Years of Biochar Amendment in an Alkaline Soybean Soil	10	2	SRR13757232	PRJNA702237	8.2	15.25	1.07	#N/A	34.0667	116.93	14.7602	687	Vertisol	338F/518R	HB	20	Biochar	crop straw	Crop Straw	0-20	550–650	2
163	Different Responses of Soil Bacterial and Fungal Communities to 3 Years of Biochar Amendment in an Alkaline Soybean Soil			SRR13757233	PRJNA702237	8.19	9.95	0.98	#N/A	34.0667	116.93	14.7602	687	Vertisol	338F/518R	CK	0	Control			0-20
164	Different Responses of Soil Bacterial and Fungal Communities to 3 Years of Biochar Amendment in an Alkaline Soybean Soil			SRR13757234	PRJNA702237	8.19	9.95	0.98	#N/A	34.0667	116.93	14.7602	687	Vertisol	338F/518R	CK	0	Control			0-20
165	Organic amendments, deficit irrigation, and microbial communities impact extracellular polysaccharide content in agricultural soils			SRR13847559	PRJNA706372	#N/A	#N/A	#N/A	#N/A	33.9822	-117.373	18.0205	346	Arenosol	515F/907R	unamended	0	Control			0-20
166	Organic amendments, deficit irrigation, and microbial communities impact extracellular polysaccharide content in agricultural soils		4.5	SRR13847560	PRJNA706372	#N/A	#N/A	#N/A	#N/A	33.9822	-117.373	18.0205	346	Arenosol	515F/907R	Biochar	32	Biochar	yellow pine	Wood Materials	0-20	350	4.5
167	Organic amendments, deficit irrigation, and microbial communities impact extracellular polysaccharide content in agricultural soils		4.5	SRR13847561	PRJNA706372	#N/A	#N/A	#N/A	#N/A	33.9822	-117.373	18.0205	346	Arenosol	515F/907R	Biochar	32	Biochar	yellow pine	Wood Materials	0-20	350	4.5
168	Organic amendments, deficit irrigation, and microbial communities impact extracellular polysaccharide content in agricultural soils			SRR13847562	PRJNA706372	#N/A	#N/A	#N/A	#N/A	33.9822	-117.373	18.0205	346	Arenosol	515F/907R	unamended	0	Control			0-20
169	Organic amendments, deficit irrigation, and microbial communities impact extracellular polysaccharide content in agricultural soils		4.5	SRR13847565	PRJNA706372	#N/A	#N/A	#N/A	#N/A	33.9822	-117.373	18.0205	346	Arenosol	515F/907R	Biochar	32	Biochar	yellow pine	Wood Materials	0-20	350	4.5
170	Organic amendments, deficit irrigation, and microbial communities impact extracellular polysaccharide content in agricultural soils			SRR13847567	PRJNA706372	#N/A	#N/A	#N/A	#N/A	33.9822	-117.373	18.0205	346	Arenosol	515F/907R	unamended	0	Control			0-20
171	Organic amendments, deficit irrigation, and microbial communities impact extracellular polysaccharide content in agricultural soils			SRR13847569	PRJNA706372	#N/A	#N/A	#N/A	#N/A	33.9822	-117.373	18.0205	346	Arenosol	515F/907R	unamended	0	Control			0-20
172	Organic amendments, deficit irrigation, and microbial communities impact extracellular polysaccharide content in agricultural soils		4.5	SRR13847570	PRJNA706372	#N/A	#N/A	#N/A	#N/A	33.9822	-117.373	18.0205	346	Arenosol	515F/907R	Biochar	32	Biochar	yellow pine	Wood Materials	0-20	350	4.5
173	Organic amendments, deficit irrigation, and microbial communities impact extracellular polysaccharide content in agricultural soils		4.5	SRR13847571	PRJNA706372	#N/A	#N/A	#N/A	#N/A	33.9822	-117.373	18.0205	346	Arenosol	515F/907R	Biochar	32	Biochar	yellow pine	Wood Materials	0-20	350	4.5
174	Organic amendments, deficit irrigation, and microbial communities impact extracellular polysaccharide content in agricultural soils			SRR13847572	PRJNA706372	#N/A	#N/A	#N/A	#N/A	33.9822	-117.373	18.0205	346	Arenosol	515F/907R	unamended	0	Control			0-20
175	Organic amendments, deficit irrigation, and microbial communities impact extracellular polysaccharide content in agricultural soils		4.5	SRR13847574	PRJNA706372	#N/A	#N/A	#N/A	#N/A	33.9822	-117.373	18.0205	346	Arenosol	515F/907R	Biochar	32	Biochar	yellow pine	Wood Materials	0-20	350	4.5
176	Organic amendments, deficit irrigation, and microbial communities impact extracellular polysaccharide content in agricultural soils		4.5	SRR13847575	PRJNA706372	#N/A	#N/A	#N/A	#N/A	33.9822	-117.373	18.0205	346	Arenosol	515F/907R	Biochar	32	Biochar	yellow pine	Wood Materials	0-20	350	4.5
177	Organic amendments, deficit irrigation, and microbial communities impact extracellular polysaccharide content in agricultural soils			SRR13847577	PRJNA706372	#N/A	#N/A	#N/A	#N/A	33.9822	-117.373	18.0205	346	Arenosol	515F/907R	unamended	0	Control			0-20
178	Organic amendments, deficit irrigation, and microbial communities impact extracellular polysaccharide content in agricultural soils			SRR13847579	PRJNA706372	#N/A	#N/A	#N/A	#N/A	33.9822	-117.373	18.0205	346	Arenosol	515F/907R	unamended	0	Control			0-20
179	Organic amendments, deficit irrigation, and microbial communities impact extracellular polysaccharide content in agricultural soils		4.5	SRR13847580	PRJNA706372	#N/A	#N/A	#N/A	#N/A	33.9822	-117.373	18.0205	346	Arenosol	515F/907R	Biochar	32	Biochar	yellow pine	Wood Materials	0-20	350	4.5
180	Organic amendments, deficit irrigation, and microbial communities impact extracellular polysaccharide content in agricultural soils		4.5	SRR13847581	PRJNA706372	#N/A	#N/A	#N/A	#N/A	33.9822	-117.373	18.0205	346	Arenosol	515F/907R	Biochar	32	Biochar	yellow pine	Wood Materials	0-20	350	4.5
181	Organic amendments, deficit irrigation, and microbial communities impact extracellular polysaccharide content in agricultural soils			SRR13847582	PRJNA706372	#N/A	#N/A	#N/A	#N/A	33.9822	-117.373	18.0205	346	Arenosol	515F/907R	unamended	0	Control			0-20
182	Organic amendments, deficit irrigation, and microbial communities impact extracellular polysaccharide content in agricultural soils		4.5	SRR13847584	PRJNA706372	#N/A	#N/A	#N/A	#N/A	33.9822	-117.373	18.0205	346	Arenosol	515F/907R	Biochar	32	Biochar	yellow pine	Wood Materials	0-20	350	4.5
183	Organic amendments, deficit irrigation, and microbial communities impact extracellular polysaccharide content in agricultural soils			SRR13847587	PRJNA706372	#N/A	#N/A	#N/A	#N/A	33.9822	-117.373	18.0205	346	Arenosol	515F/907R	unamended	0	Control			0-20
184	Organic amendments, deficit irrigation, and microbial communities impact extracellular polysaccharide content in agricultural soils			SRR13847589	PRJNA706372	#N/A	#N/A	#N/A	#N/A	33.9822	-117.373	18.0205	346	Arenosol	515F/907R	unamended	0	Control			0-20
185	Organic amendments, deficit irrigation, and microbial communities impact extracellular polysaccharide content in agricultural soils		4.5	SRR13847590	PRJNA706372	#N/A	#N/A	#N/A	#N/A	33.9822	-117.373	18.0205	346	Arenosol	515F/907R	Biochar	32	Biochar	yellow pine	Wood Materials	0-20	350	4.5
186	Organic amendments, deficit irrigation, and microbial communities impact extracellular polysaccharide content in agricultural soils		4.5	SRR13847591	PRJNA706372	#N/A	#N/A	#N/A	#N/A	33.9822	-117.373	18.0205	346	Arenosol	515F/907R	Biochar	32	Biochar	yellow pine	Wood Materials	0-20	350	4.5
187	Organic amendments, deficit irrigation, and microbial communities impact extracellular polysaccharide content in agricultural soils			SRR13847592	PRJNA706372	#N/A	#N/A	#N/A	#N/A	33.9822	-117.373	18.0205	346	Arenosol	515F/907R	unamended	0	Control			0-20
188	Organic amendments, deficit irrigation, and microbial communities impact extracellular polysaccharide content in agricultural soils		4.5	SRR13847594	PRJNA706372	#N/A	#N/A	#N/A	#N/A	33.9822	-117.373	18.0205	346	Arenosol	515F/907R	Biochar	32	Biochar	yellow pine	Wood Materials	0-20	350	4.5
189	Organic amendments, deficit irrigation, and microbial communities impact extracellular polysaccharide content in agricultural soils			SRR13847596	PRJNA706372	#N/A	#N/A	#N/A	#N/A	33.9822	-117.373	18.0205	346	Arenosol	515F/907R	unamended	0	Control			0-20
190	Organic amendments, deficit irrigation, and microbial communities impact extracellular polysaccharide content in agricultural soils			SRR13847597	PRJNA706372	#N/A	#N/A	#N/A	#N/A	33.9822	-117.373	18.0205	346	Arenosol	515F/907R	unamended	0	Control			0-20
191	Organic amendments, deficit irrigation, and microbial communities impact extracellular polysaccharide content in agricultural soils			SRR13847599	PRJNA706372	#N/A	#N/A	#N/A	#N/A	33.9822	-117.373	18.0205	346	Arenosol	515F/907R	unamended	0	Control			0-20
192	Organic amendments, deficit irrigation, and microbial communities impact extracellular polysaccharide content in agricultural soils		4.5	SRR13847600	PRJNA706372	#N/A	#N/A	#N/A	#N/A	33.9822	-117.373	18.0205	346	Arenosol	515F/907R	Biochar	32	Biochar	yellow pine	Wood Materials	0-20	350	4.5
193	Organic amendments, deficit irrigation, and microbial communities impact extracellular polysaccharide content in agricultural soils		4.5	SRR13847601	PRJNA706372	#N/A	#N/A	#N/A	#N/A	33.9822	-117.373	18.0205	346	Arenosol	515F/907R	Biochar	32	Biochar	yellow pine	Wood Materials	0-20	350	4.5
194	Organic amendments, deficit irrigation, and microbial communities impact extracellular polysaccharide content in agricultural soils			SRR13847602	PRJNA706372	#N/A	#N/A	#N/A	#N/A	33.9822	-117.373	18.0205	346	Arenosol	515F/907R	unamended	0	Control			0-20
195	Organic amendments, deficit irrigation, and microbial communities impact extracellular polysaccharide content in agricultural soils		4.5	SRR13847604	PRJNA706372	#N/A	#N/A	#N/A	#N/A	33.9822	-117.373	18.0205	346	Arenosol	515F/907R	Biochar	32	Biochar	yellow pine	Wood Materials	0-20	350	4.5
196	Organic amendments, deficit irrigation, and microbial communities impact extracellular polysaccharide content in agricultural soils			SRR13847606	PRJNA706372	#N/A	#N/A	#N/A	#N/A	33.9822	-117.373	18.0205	346	Arenosol	515F/907R	unamended	0	Control			0-20
197	Organic amendments, deficit irrigation, and microbial communities impact extracellular polysaccharide content in agricultural soils			SRR13847609	PRJNA706372	#N/A	#N/A	#N/A	#N/A	33.9822	-117.373	18.0205	346	Arenosol	515F/907R	unamended	0	Control			0-20
198	Organic amendments, deficit irrigation, and microbial communities impact extracellular polysaccharide content in agricultural soils		4.5	SRR13847610	PRJNA706372	#N/A	#N/A	#N/A	#N/A	33.9822	-117.373	18.0205	346	Arenosol	515F/907R	Biochar	32	Biochar	yellow pine	Wood Materials	0-20	350	4.5
199	Organic amendments, deficit irrigation, and microbial communities impact extracellular polysaccharide content in agricultural soils		4.5	SRR13847611	PRJNA706372	#N/A	#N/A	#N/A	#N/A	33.9822	-117.373	18.0205	346	Arenosol	515F/907R	Biochar	32	Biochar	yellow pine	Wood Materials	0-20	350	4.5
200	Organic amendments, deficit irrigation, and microbial communities impact extracellular polysaccharide content in agricultural soils			SRR13847612	PRJNA706372	#N/A	#N/A	#N/A	#N/A	33.9822	-117.373	18.0205	346	Arenosol	515F/907R	unamended	0	Control			0-20
201	Organic amendments, deficit irrigation, and microbial communities impact extracellular polysaccharide content in agricultural soils		4.5	SRR13847614	PRJNA706372	#N/A	#N/A	#N/A	#N/A	33.9822	-117.373	18.0205	346	Arenosol	515F/907R	Biochar	32	Biochar	yellow pine	Wood Materials	0-20	350	4.5
202	Organic amendments, deficit irrigation, and microbial communities impact extracellular polysaccharide content in agricultural soils			SRR13847616	PRJNA706372	#N/A	#N/A	#N/A	#N/A	33.9822	-117.373	18.0205	346	Arenosol	515F/907R	unamended	0	Control			0-20
203	Organic amendments, deficit irrigation, and microbial communities impact extracellular polysaccharide content in agricultural soils		4.5	SRR13847618	PRJNA706372	#N/A	#N/A	#N/A	#N/A	33.9822	-117.373	18.0205	346	Arenosol	515F/907R	Biochar	32	Biochar	yellow pine	Wood Materials	0-20	350	4.5
204	Organic amendments, deficit irrigation, and microbial communities impact extracellular polysaccharide content in agricultural soils		4.5	SRR13847619	PRJNA706372	#N/A	#N/A	#N/A	#N/A	33.9822	-117.373	18.0205	346	Arenosol	515F/907R	Biochar	32	Biochar	yellow pine	Wood Materials	0-20	350	4.5
205	Organic amendments, deficit irrigation, and microbial communities impact extracellular polysaccharide content in agricultural soils			SRR13847620	PRJNA706372	#N/A	#N/A	#N/A	#N/A	33.9822	-117.373	18.0205	346	Arenosol	515F/907R	unamended	0	Control			0-20
206	Organic amendments, deficit irrigation, and microbial communities impact extracellular polysaccharide content in agricultural soils		4.5	SRR13847622	PRJNA706372	#N/A	#N/A	#N/A	#N/A	33.9822	-117.373	18.0205	346	Arenosol	515F/907R	Biochar	32	Biochar	yellow pine	Wood Materials	0-20	350	4.5
207	Organic amendments, deficit irrigation, and microbial communities impact extracellular polysaccharide content in agricultural soils			SRR13847624	PRJNA706372	#N/A	#N/A	#N/A	#N/A	33.9822	-117.373	18.0205	346	Arenosol	515F/907R	unamended	0	Control			0-20
208	Organic amendments, deficit irrigation, and microbial communities impact extracellular polysaccharide content in agricultural soils			SRR13847626	PRJNA706372	#N/A	#N/A	#N/A	#N/A	33.9822	-117.373	18.0205	346	Arenosol	515F/907R	unamended	0	Control			0-20
209	Organic amendments, deficit irrigation, and microbial communities impact extracellular polysaccharide content in agricultural soils		4.5	SRR13847627	PRJNA706372	#N/A	#N/A	#N/A	#N/A	33.9822	-117.373	18.0205	346	Arenosol	515F/907R	Biochar	32	Biochar	yellow pine	Wood Materials	0-20	350	4.5
210	Organic amendments, deficit irrigation, and microbial communities impact extracellular polysaccharide content in agricultural soils		4.5	SRR13847628	PRJNA706372	#N/A	#N/A	#N/A	#N/A	33.9822	-117.373	18.0205	346	Arenosol	515F/907R	Biochar	32	Biochar	yellow pine	Wood Materials	0-20	350	4.5
211	Organic amendments, deficit irrigation, and microbial communities impact extracellular polysaccharide content in agricultural soils		4.5	SRR13847629	PRJNA706372	#N/A	#N/A	#N/A	#N/A	33.9822	-117.373	18.0205	346	Arenosol	515F/907R	Biochar	32	Biochar	yellow pine	Wood Materials	0-20	350	4.5
212	Organic amendments, deficit irrigation, and microbial communities impact extracellular polysaccharide content in agricultural soils			SRR13847630	PRJNA706372	#N/A	#N/A	#N/A	#N/A	33.9822	-117.373	18.0205	346	Arenosol	515F/907R	unamended	0	Control			0-20
213	Organic amendments, deficit irrigation, and microbial communities impact extracellular polysaccharide content in agricultural soils		4.5	SRR13847632	PRJNA706372	#N/A	#N/A	#N/A	#N/A	33.9822	-117.373	18.0205	346	Arenosol	515F/907R	Biochar	32	Biochar	yellow pine	Wood Materials	0-20	350	4.5
214	Organic amendments, deficit irrigation, and microbial communities impact extracellular polysaccharide content in agricultural soils			SRR13847634	PRJNA706372	#N/A	#N/A	#N/A	#N/A	33.9822	-117.373	18.0205	346	Arenosol	515F/907R	unamended	0	Control			0-20
215	Organic amendments, deficit irrigation, and microbial communities impact extracellular polysaccharide content in agricultural soils			SRR13847636	PRJNA706372	#N/A	#N/A	#N/A	#N/A	33.9822	-117.373	18.0205	346	Arenosol	515F/907R	unamended	0	Control			0-20
216	Organic amendments, deficit irrigation, and microbial communities impact extracellular polysaccharide content in agricultural soils		4.5	SRR13847637	PRJNA706372	#N/A	#N/A	#N/A	#N/A	33.9822	-117.373	18.0205	346	Arenosol	515F/907R	Biochar	32	Biochar	yellow pine	Wood Materials	0-20	350	4.5
217	Organic amendments, deficit irrigation, and microbial communities impact extracellular polysaccharide content in agricultural soils		4.5	SRR13847638	PRJNA706372	#N/A	#N/A	#N/A	#N/A	33.9822	-117.373	18.0205	346	Arenosol	515F/907R	Biochar	32	Biochar	yellow pine	Wood Materials	0-20	350	4.5
218	Organic amendments, deficit irrigation, and microbial communities impact extracellular polysaccharide content in agricultural soils		4.5	SRR13847639	PRJNA706372	#N/A	#N/A	#N/A	#N/A	33.9822	-117.373	18.0205	346	Arenosol	515F/907R	Biochar	32	Biochar	yellow pine	Wood Materials	0-20	350	4.5
219	Organic amendments, deficit irrigation, and microbial communities impact extracellular polysaccharide content in agricultural soils			SRR13847640	PRJNA706372	#N/A	#N/A	#N/A	#N/A	33.9822	-117.373	18.0205	346	Arenosol	515F/907R	unamended	0	Control			0-20
220	Organic amendments, deficit irrigation, and microbial communities impact extracellular polysaccharide content in agricultural soils		4.5	SRR13847642	PRJNA706372	#N/A	#N/A	#N/A	#N/A	33.9822	-117.373	18.0205	346	Arenosol	515F/907R	Biochar	32	Biochar	yellow pine	Wood Materials	0-20	350	4.5
221	Organic amendments, deficit irrigation, and microbial communities impact extracellular polysaccharide content in agricultural soils			SRR13847644	PRJNA706372	#N/A	#N/A	#N/A	#N/A	33.9822	-117.373	18.0205	346	Arenosol	515F/907R	unamended	0	Control			0-20
222	Organic amendments, deficit irrigation, and microbial communities impact extracellular polysaccharide content in agricultural soils			SRR13847646	PRJNA706372	#N/A	#N/A	#N/A	#N/A	33.9822	-117.373	18.0205	346	Arenosol	515F/907R	unamended	0	Control			0-20
223	Organic amendments, deficit irrigation, and microbial communities impact extracellular polysaccharide content in agricultural soils		4.5	SRR13847647	PRJNA706372	#N/A	#N/A	#N/A	#N/A	33.9822	-117.373	18.0205	346	Arenosol	515F/907R	Biochar	32	Biochar	yellow pine	Wood Materials	0-20	350	4.5
224	Organic amendments, deficit irrigation, and microbial communities impact extracellular polysaccharide content in agricultural soils		4.5	SRR13847648	PRJNA706372	#N/A	#N/A	#N/A	#N/A	33.9822	-117.373	18.0205	346	Arenosol	515F/907R	Biochar	32	Biochar	yellow pine	Wood Materials	0-20	350	4.5
225	Organic amendments, deficit irrigation, and microbial communities impact extracellular polysaccharide content in agricultural soils			SRR13847649	PRJNA706372	#N/A	#N/A	#N/A	#N/A	33.9822	-117.373	18.0205	346	Arenosol	515F/907R	unamended	0	Control			0-20
226	Organic amendments, deficit irrigation, and microbial communities impact extracellular polysaccharide content in agricultural soils			SRR13847650	PRJNA706372	#N/A	#N/A	#N/A	#N/A	33.9822	-117.373	18.0205	346	Arenosol	515F/907R	unamended	0	Control			0-20
227	Organic amendments, deficit irrigation, and microbial communities impact extracellular polysaccharide content in agricultural soils			SRR13847652	PRJNA706372	#N/A	#N/A	#N/A	#N/A	33.9822	-117.373	18.0205	346	Arenosol	515F/907R	unamended	0	Control			0-20
228	Organic amendments, deficit irrigation, and microbial communities impact extracellular polysaccharide content in agricultural soils			SRR13847654	PRJNA706372	#N/A	#N/A	#N/A	#N/A	33.9822	-117.373	18.0205	346	Arenosol	515F/907R	unamended	0	Control			0-20
229	Organic amendments, deficit irrigation, and microbial communities impact extracellular polysaccharide content in agricultural soils		4.5	SRR13847655	PRJNA706372	#N/A	#N/A	#N/A	#N/A	33.9822	-117.373	18.0205	346	Arenosol	515F/907R	Biochar	32	Biochar	yellow pine	Wood Materials	0-20	350	4.5
230	Organic amendments, deficit irrigation, and microbial communities impact extracellular polysaccharide content in agricultural soils		4.5	SRR13847656	PRJNA706372	#N/A	#N/A	#N/A	#N/A	33.9822	-117.373	18.0205	346	Arenosol	515F/907R	Biochar	32	Biochar	yellow pine	Wood Materials	0-20	350	4.5
231	Organic amendments, deficit irrigation, and microbial communities impact extracellular polysaccharide content in agricultural soils			SRR13847657	PRJNA706372	#N/A	#N/A	#N/A	#N/A	33.9822	-117.373	18.0205	346	Arenosol	515F/907R	unamended	0	Control			0-20
232	Organic amendments, deficit irrigation, and microbial communities impact extracellular polysaccharide content in agricultural soils		4.5	SRR13847659	PRJNA706372	#N/A	#N/A	#N/A	#N/A	33.9822	-117.373	18.0205	346	Arenosol	515F/907R	Biochar	32	Biochar	yellow pine	Wood Materials	0-20	350	4.5
233	Organic amendments, deficit irrigation, and microbial communities impact extracellular polysaccharide content in agricultural soils			SRR13847661	PRJNA706372	#N/A	#N/A	#N/A	#N/A	33.9822	-117.373	18.0205	346	Arenosol	515F/907R	unamended	0	Control			0-20
234	Organic amendments, deficit irrigation, and microbial communities impact extracellular polysaccharide content in agricultural soils			SRR13847662	PRJNA706372	#N/A	#N/A	#N/A	#N/A	33.9822	-117.373	18.0205	346	Arenosol	515F/907R	unamended	0	Control			0-20
235	Organic amendments, deficit irrigation, and microbial communities impact extracellular polysaccharide content in agricultural soils			SRR13847664	PRJNA706372	#N/A	#N/A	#N/A	#N/A	33.9822	-117.373	18.0205	346	Arenosol	515F/907R	unamended	0	Control			0-20
236	Organic amendments, deficit irrigation, and microbial communities impact extracellular polysaccharide content in agricultural soils		4.5	SRR13847665	PRJNA706372	#N/A	#N/A	#N/A	#N/A	33.9822	-117.373	18.0205	346	Arenosol	515F/907R	Biochar	32	Biochar	yellow pine	Wood Materials	0-20	350	4.5
237	Organic amendments, deficit irrigation, and microbial communities impact extracellular polysaccharide content in agricultural soils		4.5	SRR13847666	PRJNA706372	#N/A	#N/A	#N/A	#N/A	33.9822	-117.373	18.0205	346	Arenosol	515F/907R	Biochar	32	Biochar	yellow pine	Wood Materials	0-20	350	4.5
238	Organic amendments, deficit irrigation, and microbial communities impact extracellular polysaccharide content in agricultural soils			SRR13847667	PRJNA706372	#N/A	#N/A	#N/A	#N/A	33.9822	-117.373	18.0205	346	Arenosol	515F/907R	unamended	0	Control			0-20
239	Organic amendments, deficit irrigation, and microbial communities impact extracellular polysaccharide content in agricultural soils		4.5	SRR13847669	PRJNA706372	#N/A	#N/A	#N/A	#N/A	33.9822	-117.373	18.0205	346	Arenosol	515F/907R	Biochar	32	Biochar	yellow pine	Wood Materials	0-20	350	4.5
240	Organic amendments, deficit irrigation, and microbial communities impact extracellular polysaccharide content in agricultural soils			SRR13847671	PRJNA706372	#N/A	#N/A	#N/A	#N/A	33.9822	-117.373	18.0205	346	Arenosol	515F/907R	unamended	0	Control			0-20
241	Organic amendments, deficit irrigation, and microbial communities impact extracellular polysaccharide content in agricultural soils			SRR13847674	PRJNA706372	#N/A	#N/A	#N/A	#N/A	33.9822	-117.373	18.0205	346	Arenosol	515F/907R	unamended	0	Control			0-20
242	Organic amendments, deficit irrigation, and microbial communities impact extracellular polysaccharide content in agricultural soils		4.5	SRR13847675	PRJNA706372	#N/A	#N/A	#N/A	#N/A	33.9822	-117.373	18.0205	346	Arenosol	515F/907R	Biochar	32	Biochar	yellow pine	Wood Materials	0-20	350	4.5
243	Organic amendments, deficit irrigation, and microbial communities impact extracellular polysaccharide content in agricultural soils		4.5	SRR13847676	PRJNA706372	#N/A	#N/A	#N/A	#N/A	33.9822	-117.373	18.0205	346	Arenosol	515F/907R	Biochar	32	Biochar	yellow pine	Wood Materials	0-20	350	4.5
244	Organic amendments, deficit irrigation, and microbial communities impact extracellular polysaccharide content in agricultural soils		4.5	SRR13847677	PRJNA706372	#N/A	#N/A	#N/A	#N/A	33.9822	-117.373	18.0205	346	Arenosol	515F/907R	Biochar	32	Biochar	yellow pine	Wood Materials	0-20	350	4.5
245	Organic amendments, deficit irrigation, and microbial communities impact extracellular polysaccharide content in agricultural soils			SRR13847678	PRJNA706372	#N/A	#N/A	#N/A	#N/A	33.9822	-117.373	18.0205	346	Arenosol	515F/907R	unamended	0	Control			0-20
246	Organic amendments, deficit irrigation, and microbial communities impact extracellular polysaccharide content in agricultural soils			SRR13847679	PRJNA706372	#N/A	#N/A	#N/A	#N/A	33.9822	-117.373	18.0205	346	Arenosol	515F/907R	unamended	0	Control			0-20
247	Organic amendments, deficit irrigation, and microbial communities impact extracellular polysaccharide content in agricultural soils		4.5	SRR13847681	PRJNA706372	#N/A	#N/A	#N/A	#N/A	33.9822	-117.373	18.0205	346	Arenosol	515F/907R	Biochar	32	Biochar	yellow pine	Wood Materials	0-20	350	4.5
248	Organic amendments, deficit irrigation, and microbial communities impact extracellular polysaccharide content in agricultural soils			SRR13847683	PRJNA706372	#N/A	#N/A	#N/A	#N/A	33.9822	-117.373	18.0205	346	Arenosol	515F/907R	unamended	0	Control			0-20
249	Organic amendments, deficit irrigation, and microbial communities impact extracellular polysaccharide content in agricultural soils		4.5	SRR13847684	PRJNA706372	#N/A	#N/A	#N/A	#N/A	33.9822	-117.373	18.0205	346	Arenosol	515F/907R	Biochar	32	Biochar	yellow pine	Wood Materials	0-20	350	4.5
250	Organic amendments, deficit irrigation, and microbial communities impact extracellular polysaccharide content in agricultural soils			SRR13847686	PRJNA706372	#N/A	#N/A	#N/A	#N/A	33.9822	-117.373	18.0205	346	Arenosol	515F/907R	unamended	0	Control			0-20
251	Organic amendments, deficit irrigation, and microbial communities impact extracellular polysaccharide content in agricultural soils			SRR13847688	PRJNA706372	#N/A	#N/A	#N/A	#N/A	33.9822	-117.373	18.0205	346	Arenosol	515F/907R	unamended	0	Control			0-20
252	Organic amendments, deficit irrigation, and microbial communities impact extracellular polysaccharide content in agricultural soils		4.5	SRR13847689	PRJNA706372	#N/A	#N/A	#N/A	#N/A	33.9822	-117.373	18.0205	346	Arenosol	515F/907R	Biochar	32	Biochar	yellow pine	Wood Materials	0-20	350	4.5
253	Organic amendments, deficit irrigation, and microbial communities impact extracellular polysaccharide content in agricultural soils		4.5	SRR13847690	PRJNA706372	#N/A	#N/A	#N/A	#N/A	33.9822	-117.373	18.0205	346	Arenosol	515F/907R	Biochar	32	Biochar	yellow pine	Wood Materials	0-20	350	4.5
254	Organic amendments, deficit irrigation, and microbial communities impact extracellular polysaccharide content in agricultural soils			SRR13847691	PRJNA706372	#N/A	#N/A	#N/A	#N/A	33.9822	-117.373	18.0205	346	Arenosol	515F/907R	unamended	0	Control			0-20
255	Organic amendments, deficit irrigation, and microbial communities impact extracellular polysaccharide content in agricultural soils		4.5	SRR13847694	PRJNA706372	#N/A	#N/A	#N/A	#N/A	33.9822	-117.373	18.0205	346	Arenosol	515F/907R	Biochar	32	Biochar	yellow pine	Wood Materials	0-20	350	4.5
256	Organic amendments, deficit irrigation, and microbial communities impact extracellular polysaccharide content in agricultural soils			SRR13847696	PRJNA706372	#N/A	#N/A	#N/A	#N/A	33.9822	-117.373	18.0205	346	Arenosol	515F/907R	unamended	0	Control			0-20
257	Organic amendments, deficit irrigation, and microbial communities impact extracellular polysaccharide content in agricultural soils			SRR13847698	PRJNA706372	#N/A	#N/A	#N/A	#N/A	33.9822	-117.373	18.0205	346	Arenosol	515F/907R	unamended	0	Control			0-20
258	Organic amendments, deficit irrigation, and microbial communities impact extracellular polysaccharide content in agricultural soils		4.5	SRR13847699	PRJNA706372	#N/A	#N/A	#N/A	#N/A	33.9822	-117.373	18.0205	346	Arenosol	515F/907R	Biochar	32	Biochar	yellow pine	Wood Materials	0-20	350	4.5
259	Organic amendments, deficit irrigation, and microbial communities impact extracellular polysaccharide content in agricultural soils		4.5	SRR13847700	PRJNA706372	#N/A	#N/A	#N/A	#N/A	33.9822	-117.373	18.0205	346	Arenosol	515F/907R	Biochar	32	Biochar	yellow pine	Wood Materials	0-20	350	4.5
260	Organic amendments, deficit irrigation, and microbial communities impact extracellular polysaccharide content in agricultural soils			SRR13847701	PRJNA706372	#N/A	#N/A	#N/A	#N/A	33.9822	-117.373	18.0205	346	Arenosol	515F/907R	unamended	0	Control			0-20
261	Organic amendments, deficit irrigation, and microbial communities impact extracellular polysaccharide content in agricultural soils		4.5	SRR13847703	PRJNA706372	#N/A	#N/A	#N/A	#N/A	33.9822	-117.373	18.0205	346	Arenosol	515F/907R	Biochar	32	Biochar	yellow pine	Wood Materials	0-20	350	4.5
262	Organic amendments, deficit irrigation, and microbial communities impact extracellular polysaccharide content in agricultural soils		4.5	SRR13847704	PRJNA706372	#N/A	#N/A	#N/A	#N/A	33.9822	-117.373	18.0205	346	Arenosol	515F/907R	Biochar	32	Biochar	yellow pine	Wood Materials	0-20	350	4.5
263	Organic amendments, deficit irrigation, and microbial communities impact extracellular polysaccharide content in agricultural soils			SRR13847706	PRJNA706372	#N/A	#N/A	#N/A	#N/A	33.9822	-117.373	18.0205	346	Arenosol	515F/907R	unamended	0	Control			0-20
264	Organic amendments, deficit irrigation, and microbial communities impact extracellular polysaccharide content in agricultural soils			SRR13847708	PRJNA706372	#N/A	#N/A	#N/A	#N/A	33.9822	-117.373	18.0205	346	Arenosol	515F/907R	unamended	0	Control			0-20
265	Organic amendments, deficit irrigation, and microbial communities impact extracellular polysaccharide content in agricultural soils		4.5	SRR13847709	PRJNA706372	#N/A	#N/A	#N/A	#N/A	33.9822	-117.373	18.0205	346	Arenosol	515F/907R	Biochar	32	Biochar	yellow pine	Wood Materials	0-20	350	4.5
266	Organic amendments, deficit irrigation, and microbial communities impact extracellular polysaccharide content in agricultural soils		4.5	SRR13847710	PRJNA706372	#N/A	#N/A	#N/A	#N/A	33.9822	-117.373	18.0205	346	Arenosol	515F/907R	Biochar	32	Biochar	yellow pine	Wood Materials	0-20	350	4.5
267	Organic amendments, deficit irrigation, and microbial communities impact extracellular polysaccharide content in agricultural soils			SRR13847711	PRJNA706372	#N/A	#N/A	#N/A	#N/A	33.9822	-117.373	18.0205	346	Arenosol	515F/907R	unamended	0	Control			0-20
268	Organic amendments, deficit irrigation, and microbial communities impact extracellular polysaccharide content in agricultural soils		4.5	SRR13847713	PRJNA706372	#N/A	#N/A	#N/A	#N/A	33.9822	-117.373	18.0205	346	Arenosol	515F/907R	Biochar	32	Biochar	yellow pine	Wood Materials	0-20	350	4.5
269	Organic amendments, deficit irrigation, and microbial communities impact extracellular polysaccharide content in agricultural soils			SRR13847716	PRJNA706372	#N/A	#N/A	#N/A	#N/A	33.9822	-117.373	18.0205	346	Arenosol	515F/907R	unamended	0	Control			0-20
270	Organic amendments, deficit irrigation, and microbial communities impact extracellular polysaccharide content in agricultural soils			SRR13847717	PRJNA706372	#N/A	#N/A	#N/A	#N/A	33.9822	-117.373	18.0205	346	Arenosol	515F/907R	unamended	0	Control			0-20
271	Organic amendments, deficit irrigation, and microbial communities impact extracellular polysaccharide content in agricultural soils			SRR13847718	PRJNA706372	#N/A	#N/A	#N/A	#N/A	33.9822	-117.373	18.0205	346	Arenosol	515F/907R	unamended	0	Control			0-20
272	Organic amendments, deficit irrigation, and microbial communities impact extracellular polysaccharide content in agricultural soils		4.5	SRR13847719	PRJNA706372	#N/A	#N/A	#N/A	#N/A	33.9822	-117.373	18.0205	346	Arenosol	515F/907R	Biochar	32	Biochar	yellow pine	Wood Materials	0-20	350	4.5
273	Biochar improved soil health and mitigated greenhouse gas emission from controlled irrigation paddy field: Insights into microbial diversity		2	SRR13862478	PRJNA706789	#N/A	9.99	#N/A	#N/A	34.2558	121.089	15.5	1097.1	Anthrosol	515F/926R	SCB1.1	20	Biochar	Rice straw biochar	Crop Straw	0–20	600	2
274	Biochar improved soil health and mitigated greenhouse gas emission from controlled irrigation paddy field: Insights into microbial diversity			SRR13862479	PRJNA706789	#N/A	12.47	#N/A	#N/A	34.2558	121.089	15.5	1097.1	Anthrosol	515F/926R	SCA3.3	0	Control			0–20
275	Biochar improved soil health and mitigated greenhouse gas emission from controlled irrigation paddy field: Insights into microbial diversity			SRR13862480	PRJNA706789	#N/A	12.47	#N/A	#N/A	34.2558	121.089	15.5	1097.1	Anthrosol	515F/926R	SCA3.2	0	Control			0–20
276	Biochar improved soil health and mitigated greenhouse gas emission from controlled irrigation paddy field: Insights into microbial diversity			SRR13862481	PRJNA706789	#N/A	12.47	#N/A	#N/A	34.2558	121.089	15.5	1097.1	Anthrosol	515F/926R	SCA3.1	0	Control			0–20
277	Biochar improved soil health and mitigated greenhouse gas emission from controlled irrigation paddy field: Insights into microbial diversity			SRR13862482	PRJNA706789	#N/A	13.16	#N/A	#N/A	34.2558	121.089	15.5	1097.1	Anthrosol	515F/926R	SCA2.3	0	Control			0–20
278	Biochar improved soil health and mitigated greenhouse gas emission from controlled irrigation paddy field: Insights into microbial diversity			SRR13862483	PRJNA706789	#N/A	13.16	#N/A	#N/A	34.2558	121.089	15.5	1097.1	Anthrosol	515F/926R	SCA2.2	0	Control			0–20
279	Biochar improved soil health and mitigated greenhouse gas emission from controlled irrigation paddy field: Insights into microbial diversity		2	SRR13862484	PRJNA706789	#N/A	13.53	#N/A	#N/A	34.2558	121.089	15.5	1097.1	Anthrosol	515F/926R	SFC3.3	40	Biochar	Rice straw biochar	Crop Straw	0–20	600	2
280	Biochar improved soil health and mitigated greenhouse gas emission from controlled irrigation paddy field: Insights into microbial diversity		2	SRR13862485	PRJNA706789	#N/A	13.53	#N/A	#N/A	34.2558	121.089	15.5	1097.1	Anthrosol	515F/926R	SFC3.2	40	Biochar	Rice straw biochar	Crop Straw	0–20	600	2
281	Biochar improved soil health and mitigated greenhouse gas emission from controlled irrigation paddy field: Insights into microbial diversity		2	SRR13862486	PRJNA706789	#N/A	13.53	#N/A	#N/A	34.2558	121.089	15.5	1097.1	Anthrosol	515F/926R	SFC3.1	40	Biochar	Rice straw biochar	Crop Straw	0–20	600	2
282	Biochar improved soil health and mitigated greenhouse gas emission from controlled irrigation paddy field: Insights into microbial diversity		2	SRR13862487	PRJNA706789	#N/A	11.39	#N/A	#N/A	34.2558	121.089	15.5	1097.1	Anthrosol	515F/926R	SFC2.3	40	Biochar	Rice straw biochar	Crop Straw	0–20	600	2
283	Biochar improved soil health and mitigated greenhouse gas emission from controlled irrigation paddy field: Insights into microbial diversity		2	SRR13862488	PRJNA706789	#N/A	11.39	#N/A	#N/A	34.2558	121.089	15.5	1097.1	Anthrosol	515F/926R	SFC2.2	40	Biochar	Rice straw biochar	Crop Straw	0–20	600	2
284	Biochar improved soil health and mitigated greenhouse gas emission from controlled irrigation paddy field: Insights into microbial diversity		2	SRR13862489	PRJNA706789	#N/A	11.39	#N/A	#N/A	34.2558	121.089	15.5	1097.1	Anthrosol	515F/926R	SFC2.1	40	Biochar	Rice straw biochar	Crop Straw	0–20	600	2
285	Biochar improved soil health and mitigated greenhouse gas emission from controlled irrigation paddy field: Insights into microbial diversity			SRR13862490	PRJNA706789	#N/A	13.16	#N/A	#N/A	34.2558	121.089	15.5	1097.1	Anthrosol	515F/926R	SCA2.1	0	Control			0–20
286	Biochar improved soil health and mitigated greenhouse gas emission from controlled irrigation paddy field: Insights into microbial diversity		2	SRR13862491	PRJNA706789	#N/A	9.35	#N/A	#N/A	34.2558	121.089	15.5	1097.1	Anthrosol	515F/926R	SFC1.3	40	Biochar	Rice straw biochar	Crop Straw	0–20	600	2
287	Biochar improved soil health and mitigated greenhouse gas emission from controlled irrigation paddy field: Insights into microbial diversity		2	SRR13862492	PRJNA706789	#N/A	9.35	#N/A	#N/A	34.2558	121.089	15.5	1097.1	Anthrosol	515F/926R	SFC1.2	40	Biochar	Rice straw biochar	Crop Straw	0–20	600	2
288	Biochar improved soil health and mitigated greenhouse gas emission from controlled irrigation paddy field: Insights into microbial diversity		2	SRR13862493	PRJNA706789	#N/A	9.35	#N/A	#N/A	34.2558	121.089	15.5	1097.1	Anthrosol	515F/926R	SFC1.1	40	Biochar	Rice straw biochar	Crop Straw	0–20	600	2
289	Biochar improved soil health and mitigated greenhouse gas emission from controlled irrigation paddy field: Insights into microbial diversity		2	SRR13862494	PRJNA706789	#N/A	12.27	#N/A	#N/A	34.2558	121.089	15.5	1097.1	Anthrosol	515F/926R	SCC3.3	40	Biochar	Rice straw biochar	Crop Straw	0–20	600	2
290	Biochar improved soil health and mitigated greenhouse gas emission from controlled irrigation paddy field: Insights into microbial diversity		2	SRR13862495	PRJNA706789	#N/A	12.27	#N/A	#N/A	34.2558	121.089	15.5	1097.1	Anthrosol	515F/926R	SCC3.2	40	Biochar	Rice straw biochar	Crop Straw	0–20	600	2
291	Biochar improved soil health and mitigated greenhouse gas emission from controlled irrigation paddy field: Insights into microbial diversity		2	SRR13862496	PRJNA706789	#N/A	12.27	#N/A	#N/A	34.2558	121.089	15.5	1097.1	Anthrosol	515F/926R	SCC3.1	40	Biochar	Rice straw biochar	Crop Straw	0–20	600	2
292	Biochar improved soil health and mitigated greenhouse gas emission from controlled irrigation paddy field: Insights into microbial diversity		2	SRR13862497	PRJNA706789	#N/A	14.47	#N/A	#N/A	34.2558	121.089	15.5	1097.1	Anthrosol	515F/926R	SCC2.3	40	Biochar	Rice straw biochar	Crop Straw	0–20	600	2
293	Biochar improved soil health and mitigated greenhouse gas emission from controlled irrigation paddy field: Insights into microbial diversity		2	SRR13862498	PRJNA706789	#N/A	14.47	#N/A	#N/A	34.2558	121.089	15.5	1097.1	Anthrosol	515F/926R	SCC2.2	40	Biochar	Rice straw biochar	Crop Straw	0–20	600	2
294	Biochar improved soil health and mitigated greenhouse gas emission from controlled irrigation paddy field: Insights into microbial diversity		2	SRR13862499	PRJNA706789	#N/A	14.47	#N/A	#N/A	34.2558	121.089	15.5	1097.1	Anthrosol	515F/926R	SCC2.1	40	Biochar	Rice straw biochar	Crop Straw	0–20	600	2
295	Biochar improved soil health and mitigated greenhouse gas emission from controlled irrigation paddy field: Insights into microbial diversity		2	SRR13862500	PRJNA706789	#N/A	9.23	#N/A	#N/A	34.2558	121.089	15.5	1097.1	Anthrosol	515F/926R	SCC1.3	40	Biochar	Rice straw biochar	Crop Straw	0–20	600	2
296	Biochar improved soil health and mitigated greenhouse gas emission from controlled irrigation paddy field: Insights into microbial diversity			SRR13862501	PRJNA706789	#N/A	11.07	#N/A	#N/A	34.2558	121.089	15.5	1097.1	Anthrosol	515F/926R	SCA1.3	0	Control			0–20
297	Biochar improved soil health and mitigated greenhouse gas emission from controlled irrigation paddy field: Insights into microbial diversity		2	SRR13862502	PRJNA706789	#N/A	9.23	#N/A	#N/A	34.2558	121.089	15.5	1097.1	Anthrosol	515F/926R	SCC1.2	40	Biochar	Rice straw biochar	Crop Straw	0–20	600	2
298	Biochar improved soil health and mitigated greenhouse gas emission from controlled irrigation paddy field: Insights into microbial diversity		2	SRR13862503	PRJNA706789	#N/A	9.23	#N/A	#N/A	34.2558	121.089	15.5	1097.1	Anthrosol	515F/926R	SCC1.1	40	Biochar	Rice straw biochar	Crop Straw	0–20	600	2
299	Biochar improved soil health and mitigated greenhouse gas emission from controlled irrigation paddy field: Insights into microbial diversity		2	SRR13862504	PRJNA706789	#N/A	12.61	#N/A	#N/A	34.2558	121.089	15.5	1097.1	Anthrosol	515F/926R	SCB3.3	20	Biochar	Rice straw biochar	Crop Straw	0–20	600	2
300	Biochar improved soil health and mitigated greenhouse gas emission from controlled irrigation paddy field: Insights into microbial diversity		2	SRR13862505	PRJNA706789	#N/A	12.61	#N/A	#N/A	34.2558	121.089	15.5	1097.1	Anthrosol	515F/926R	SCB3.2	20	Biochar	Rice straw biochar	Crop Straw	0–20	600	2
301	Biochar improved soil health and mitigated greenhouse gas emission from controlled irrigation paddy field: Insights into microbial diversity		2	SRR13862506	PRJNA706789	#N/A	12.61	#N/A	#N/A	34.2558	121.089	15.5	1097.1	Anthrosol	515F/926R	SCB3.1	20	Biochar	Rice straw biochar	Crop Straw	0–20	600	2
302	Biochar improved soil health and mitigated greenhouse gas emission from controlled irrigation paddy field: Insights into microbial diversity		2	SRR13862507	PRJNA706789	#N/A	13.62	#N/A	#N/A	34.2558	121.089	15.5	1097.1	Anthrosol	515F/926R	SCB2.3	20	Biochar	Rice straw biochar	Crop Straw	0–20	600	2
303	Biochar improved soil health and mitigated greenhouse gas emission from controlled irrigation paddy field: Insights into microbial diversity		2	SRR13862508	PRJNA706789	#N/A	13.62	#N/A	#N/A	34.2558	121.089	15.5	1097.1	Anthrosol	515F/926R	SCB2.2	20	Biochar	Rice straw biochar	Crop Straw	0–20	600	2
304	Biochar improved soil health and mitigated greenhouse gas emission from controlled irrigation paddy field: Insights into microbial diversity		2	SRR13862509	PRJNA706789	#N/A	13.62	#N/A	#N/A	34.2558	121.089	15.5	1097.1	Anthrosol	515F/926R	SCB2.1	20	Biochar	Rice straw biochar	Crop Straw	0–20	600	2
305	Biochar improved soil health and mitigated greenhouse gas emission from controlled irrigation paddy field: Insights into microbial diversity		2	SRR13862510	PRJNA706789	#N/A	9.99	#N/A	#N/A	34.2558	121.089	15.5	1097.1	Anthrosol	515F/926R	SCB1.3	20	Biochar	Rice straw biochar	Crop Straw	0–20	600	2
306	Biochar improved soil health and mitigated greenhouse gas emission from controlled irrigation paddy field: Insights into microbial diversity		2	SRR13862511	PRJNA706789	#N/A	9.99	#N/A	#N/A	34.2558	121.089	15.5	1097.1	Anthrosol	515F/926R	SCB1.2	20	Biochar	Rice straw biochar	Crop Straw	0–20	600	2
307	Biochar improved soil health and mitigated greenhouse gas emission from controlled irrigation paddy field: Insights into microbial diversity			SRR13862512	PRJNA706789	#N/A	11.07	#N/A	#N/A	34.2558	121.089	15.5	1097.1	Anthrosol	515F/926R	SCA1.2	0	Control			0–20
308	Biochar improved soil health and mitigated greenhouse gas emission from controlled irrigation paddy field: Insights into microbial diversity			SRR13862513	PRJNA706789	#N/A	11.07	#N/A	#N/A	34.2558	121.089	15.5	1097.1	Anthrosol	515F/926R	SCA1.1	0	Control			0–20
309	Biochar dose determines methane uptake and methanotroph abundance in Haplic Luvisol			SRR14598268	PRJNA729906	4.82	7.1	#N/A	#N/A	51.25	22.5833	7.86569	503	Luvisols	515F/806R	0 Mg ha-1	0	Control			0–15
310	Biochar dose determines methane uptake and methanotroph abundance in Haplic Luvisol			SRR14598269	PRJNA729906	4.82	7.1	#N/A	#N/A	51.25	22.5833	7.86569	503	Luvisols	515F/806R	0 Mg ha-1	0	Control			0–15
311	Biochar dose determines methane uptake and methanotroph abundance in Haplic Luvisol		5	SRR14598270	PRJNA729906	5.04	7.7	#N/A	#N/A	51.25	22.5833	7.86569	503	Luvisols	515F/806R	10 Mg ha-1	10	Biochar	wood offcuts	Wood Materials	0–15	350-400	5
312	Biochar dose determines methane uptake and methanotroph abundance in Haplic Luvisol		5	SRR14598271	PRJNA729906	5.04	7.7	#N/A	#N/A	51.25	22.5833	7.86569	503	Luvisols	515F/806R	10 Mg ha-1	10	Biochar	wood offcuts	Wood Materials	0–15	350-400	5
313	Biochar dose determines methane uptake and methanotroph abundance in Haplic Luvisol		5	SRR14598272	PRJNA729906	5.04	11	#N/A	#N/A	51.25	22.5833	7.86569	503	Luvisols	515F/806R	20 Mg ha-1	20	Biochar	wood offcuts	Wood Materials	0–15	350-400	5
314	Biochar dose determines methane uptake and methanotroph abundance in Haplic Luvisol		5	SRR14598273	PRJNA729906	5.04	11	#N/A	#N/A	51.25	22.5833	7.86569	503	Luvisols	515F/806R	20 Mg ha-1	20	Biochar	wood offcuts	Wood Materials	0–15	350-400	5
315	Biochar dose determines methane uptake and methanotroph abundance in Haplic Luvisol		5	SRR14598280	PRJNA729906	5.28	19.4	#N/A	#N/A	51.25	22.5833	7.86569	503	Luvisols	515F/806R	30 Mg ha-1	30	Biochar	wood offcuts	Wood Materials	0–15	350-400	5
316	Biochar dose determines methane uptake and methanotroph abundance in Haplic Luvisol		5	SRR14598281	PRJNA729906	5.28	19.4	#N/A	#N/A	51.25	22.5833	7.86569	503	Luvisols	515F/806R	30 Mg ha-1	30	Biochar	wood offcuts	Wood Materials	0–15	350-400	5
317	Biochar addition stabilized soil carbon sequestration by reducing temperature sensitivity of mineralization and altering the microbial community in a greenhouse vegetable field			SRR16571583	PRJNA774294	7.79	18.77	2.22	1.28	32.0167	118.867	15.6019	1037	Fluvisols	341F/806R	N1C0-1	0	Control			0–20
318	Biochar addition stabilized soil carbon sequestration by reducing temperature sensitivity of mineralization and altering the microbial community in a greenhouse vegetable field	6	3.5	SRR16571584	PRJNA774294	8.23	21.23	1.87	1.17	32.0167	118.867	15.6019	1037	Fluvisols	341F/806R	N0C2-3	40	Biochar	wheat straw	Crop Straw	0–20	400–500	3.5
319	Biochar addition stabilized soil carbon sequestration by reducing temperature sensitivity of mineralization and altering the microbial community in a greenhouse vegetable field	6	3.5	SRR16571585	PRJNA774294	8.23	21.23	1.87	1.17	32.0167	118.867	15.6019	1037	Fluvisols	341F/806R	N0C2-2	40	Biochar	wheat straw	Crop Straw	0–20	400–500	3.5
320	Biochar addition stabilized soil carbon sequestration by reducing temperature sensitivity of mineralization and altering the microbial community in a greenhouse vegetable field	6	3.5	SRR16571586	PRJNA774294	8.23	21.23	1.87	1.17	32.0167	118.867	15.6019	1037	Fluvisols	341F/806R	N0C2-1	40	Biochar	wheat straw	Crop Straw	0–20	400–500	3.5
321	Biochar addition stabilized soil carbon sequestration by reducing temperature sensitivity of mineralization and altering the microbial community in a greenhouse vegetable field	6	3.5	SRR16571587	PRJNA774294	8.12	19.99	1.8	1.2	32.0167	118.867	15.6019	1037	Fluvisols	341F/806R	N0C1-3	20	Biochar	wheat straw	Crop Straw	0–20	400–500	3.5
322	Biochar addition stabilized soil carbon sequestration by reducing temperature sensitivity of mineralization and altering the microbial community in a greenhouse vegetable field	6	3.5	SRR16571588	PRJNA774294	8.12	19.99	1.8	1.2	32.0167	118.867	15.6019	1037	Fluvisols	341F/806R	N0C1-2	20	Biochar	wheat straw	Crop Straw	0–20	400–500	3.5
323	Biochar addition stabilized soil carbon sequestration by reducing temperature sensitivity of mineralization and altering the microbial community in a greenhouse vegetable field	6	3.5	SRR16571589	PRJNA774294	8.12	19.99	1.8	1.2	32.0167	118.867	15.6019	1037	Fluvisols	341F/806R	N0C1-1	20	Biochar	wheat straw	Crop Straw	0–20	400–500	3.5
324	Biochar addition stabilized soil carbon sequestration by reducing temperature sensitivity of mineralization and altering the microbial community in a greenhouse vegetable field			SRR16571590	PRJNA774294	7.96	18.56	2.11	1.24	32.0167	118.867	15.6019	1037	Fluvisols	341F/806R	N0C0-3	0	Control			0–20
325	Biochar addition stabilized soil carbon sequestration by reducing temperature sensitivity of mineralization and altering the microbial community in a greenhouse vegetable field	6	3.5	SRR16571591	PRJNA774294	8.06	21.09	2.36	1.24	32.0167	118.867	15.6019	1037	Fluvisols	341F/806R	N1C2-3	40	Biochar	wheat straw	Crop Straw	0–20	400–500	3.5
326	Biochar addition stabilized soil carbon sequestration by reducing temperature sensitivity of mineralization and altering the microbial community in a greenhouse vegetable field	6	3.5	SRR16571592	PRJNA774294	8.06	21.09	2.36	1.24	32.0167	118.867	15.6019	1037	Fluvisols	341F/806R	N1C2-2	40	Biochar	wheat straw	Crop Straw	0–20	400–500	3.5
327	Biochar addition stabilized soil carbon sequestration by reducing temperature sensitivity of mineralization and altering the microbial community in a greenhouse vegetable field	6	3.5	SRR16571593	PRJNA774294	8.06	21.09	2.36	1.24	32.0167	118.867	15.6019	1037	Fluvisols	341F/806R	N1C2-1	40	Biochar	wheat straw	Crop Straw	0–20	400–500	3.5
328	Biochar addition stabilized soil carbon sequestration by reducing temperature sensitivity of mineralization and altering the microbial community in a greenhouse vegetable field	6	3.5	SRR16571594	PRJNA774294	8.06	19.96	2.2	1.24	32.0167	118.867	15.6019	1037	Fluvisols	341F/806R	N1C1-3	20	Biochar	wheat straw	Crop Straw	0–20	400–500	3.5
329	Biochar addition stabilized soil carbon sequestration by reducing temperature sensitivity of mineralization and altering the microbial community in a greenhouse vegetable field	6	3.5	SRR16571595	PRJNA774294	8.06	19.96	2.2	1.24	32.0167	118.867	15.6019	1037	Fluvisols	341F/806R	N1C1-2	20	Biochar	wheat straw	Crop Straw	0–20	400–500	3.5
330	Biochar addition stabilized soil carbon sequestration by reducing temperature sensitivity of mineralization and altering the microbial community in a greenhouse vegetable field	6	3.5	SRR16571596	PRJNA774294	8.06	19.96	2.2	1.24	32.0167	118.867	15.6019	1037	Fluvisols	341F/806R	N1C1-1	20	Biochar	wheat straw	Crop Straw	0–20	400–500	3.5
331	Biochar addition stabilized soil carbon sequestration by reducing temperature sensitivity of mineralization and altering the microbial community in a greenhouse vegetable field			SRR16571597	PRJNA774294	7.79	18.77	2.22	1.28	32.0167	118.867	15.6019	1037	Fluvisols	341F/806R	N1C0-3	0	Control			0–20
332	Biochar addition stabilized soil carbon sequestration by reducing temperature sensitivity of mineralization and altering the microbial community in a greenhouse vegetable field			SRR16571598	PRJNA774294	7.79	18.77	2.22	1.28	32.0167	118.867	15.6019	1037	Fluvisols	341F/806R	N1C0-2	0	Control			0–20
333	Biochar addition stabilized soil carbon sequestration by reducing temperature sensitivity of mineralization and altering the microbial community in a greenhouse vegetable field			SRR16571599	PRJNA774294	7.96	18.56	2.11	1.24	32.0167	118.867	15.6019	1037	Fluvisols	341F/806R	N0C0-2	0	Control			0–20
334	Biochar addition stabilized soil carbon sequestration by reducing temperature sensitivity of mineralization and altering the microbial community in a greenhouse vegetable field			SRR16571600	PRJNA774294	7.96	18.56	2.11	1.24	32.0167	118.867	15.6019	1037	Fluvisols	341F/806R	N0C0-1	0	Control			0–20
335	Microbial diversity and the abundance of keystone species drive the response of soil multifunctionality to organic substitution and biochar amendment in a tea plantation			SRR16946201	PRJNA780408	5.97	50.52	6.14	#N/A	31.97	119.14	15.5426	1045	Fluvisols	515F/907R	B_row_CF_2	0	Control			0–10
336	Microbial diversity and the abundance of keystone species drive the response of soil multifunctionality to organic substitution and biochar amendment in a tea plantation			SRR16946212	PRJNA780408	5.97	50.52	6.14	#N/A	31.97	119.14	15.5426	1045	Fluvisols	515F/907R	B_row_CF_1	0	Control			0–10
337	Microbial diversity and the abundance of keystone species drive the response of soil multifunctionality to organic substitution and biochar amendment in a tea plantation	8	2	SRR16946216	PRJNA780408	4.63	57.22	5.57	#N/A	31.97	119.14	15.5426	1045	Fluvisols	515F/907R	B_Canopy_CF+Bc_3	20	Biochar		Other Biomass Sources	0–10		2
338	Microbial diversity and the abundance of keystone species drive the response of soil multifunctionality to organic substitution and biochar amendment in a tea plantation	8	2	SRR16946217	PRJNA780408	4.63	57.22	5.57	#N/A	31.97	119.14	15.5426	1045	Fluvisols	515F/907R	B_Canopy_CF+Bc_2	20	Biochar		Other Biomass Sources	0–10		2
339	Microbial diversity and the abundance of keystone species drive the response of soil multifunctionality to organic substitution and biochar amendment in a tea plantation	8	2	SRR16946218	PRJNA780408	4.63	57.22	5.57	#N/A	31.97	119.14	15.5426	1045	Fluvisols	515F/907R	B_Canopy_CF+Bc_1	20	Biochar		Other Biomass Sources	0–10		2
340	Microbial diversity and the abundance of keystone species drive the response of soil multifunctionality to organic substitution and biochar amendment in a tea plantation			SRR16946222	PRJNA780408	4.79	34.19	4.52	#N/A	31.97	119.14	15.5426	1045	Fluvisols	515F/907R	B_Canopy_CF_3	0	Control			0–10
341	Microbial diversity and the abundance of keystone species drive the response of soil multifunctionality to organic substitution and biochar amendment in a tea plantation			SRR16946224	PRJNA780408	4.79	34.19	4.52	#N/A	31.97	119.14	15.5426	1045	Fluvisols	515F/907R	B_Canopy_CF_2	0	Control			0–10
342	Microbial diversity and the abundance of keystone species drive the response of soil multifunctionality to organic substitution and biochar amendment in a tea plantation			SRR16946225	PRJNA780408	4.79	34.19	4.52	#N/A	31.97	119.14	15.5426	1045	Fluvisols	515F/907R	B_Canopy_CF_1	0	Control			0–10
343	Microbial diversity and the abundance of keystone species drive the response of soil multifunctionality to organic substitution and biochar amendment in a tea plantation	8	2	SRR16946232	PRJNA780408	5.87	74.68	6.45	#N/A	31.97	119.14	15.5426	1045	Fluvisols	515F/907R	B_row_CF+Bc_3	20	Biochar		Other Biomass Sources	0–10		2
344	Microbial diversity and the abundance of keystone species drive the response of soil multifunctionality to organic substitution and biochar amendment in a tea plantation	8	2	SRR16946233	PRJNA780408	5.87	74.68	6.45	#N/A	31.97	119.14	15.5426	1045	Fluvisols	515F/907R	B_row_CF+Bc_2	20	Biochar		Other Biomass Sources	0–10		2
345	Microbial diversity and the abundance of keystone species drive the response of soil multifunctionality to organic substitution and biochar amendment in a tea plantation	8	2	SRR16946236	PRJNA780408	5.87	74.68	6.45	#N/A	31.97	119.14	15.5426	1045	Fluvisols	515F/907R	B_row_CF+Bc_1	20	Biochar		Other Biomass Sources	0–10		2
346	Microbial diversity and the abundance of keystone species drive the response of soil multifunctionality to organic substitution and biochar amendment in a tea plantation			SRR16946250	PRJNA780408	5.97	50.52	6.14	#N/A	31.97	119.14	15.5426	1045	Fluvisols	515F/907R	B_row_CF_3	0	Control			0–10
347	Biochar Amendment and Nitrogen Fertilizer Contribute to the Changes in Soil Properties and Microbial Communities in a Paddy Field			SRR17625968	PRJNA797522	6.41	12.95	1.5	1.35	22.82	108.32	21.7546	1450	Aqualisol	515F/907R	R2T2	0	Control			0-20
348	Biochar Amendment and Nitrogen Fertilizer Contribute to the Changes in Soil Properties and Microbial Communities in a Paddy Field			SRR17625979	PRJNA797522	6.12	13.23	1.4	1.35	22.82	108.32	21.7546	1450	Aqualisol	515F/907R	R2T1	0	Control			0-20
349	Biochar Amendment and Nitrogen Fertilizer Contribute to the Changes in Soil Properties and Microbial Communities in a Paddy Field		1	SRR17625988	PRJNA797522	7.02	16.65	1.99	1.22	22.82	108.32	21.7546	1450	Aqualisol	515F/907R	R3T8	30	Biochar	Cassava straw	Crop Straw	0-20	300-500	1
350	Biochar Amendment and Nitrogen Fertilizer Contribute to the Changes in Soil Properties and Microbial Communities in a Paddy Field		1	SRR17625989	PRJNA797522	6.99	16.64	1.98	1.22	22.82	108.32	21.7546	1450	Aqualisol	515F/907R	R3T7	20	Biochar	Cassava straw	Crop Straw	0-20	300-500	1
351	Biochar Amendment and Nitrogen Fertilizer Contribute to the Changes in Soil Properties and Microbial Communities in a Paddy Field		0.25	SRR17625990	PRJNA797522	7.12	17.11	1.96	1.24	22.82	108.32	21.7546	1450	Aqualisol	515F/907R	R1T8	30	Biochar	Cassava straw	Crop Straw	0-20	300-500	0.25
352	Biochar Amendment and Nitrogen Fertilizer Contribute to the Changes in Soil Properties and Microbial Communities in a Paddy Field		1	SRR17625991	PRJNA797522	6.36	16.33	1.89	1.24	22.82	108.32	21.7546	1450	Aqualisol	515F/907R	R3T6	10	Biochar	Cassava straw	Crop Straw	0-20	300-500	1
353	Biochar Amendment and Nitrogen Fertilizer Contribute to the Changes in Soil Properties and Microbial Communities in a Paddy Field		1	SRR17625992	PRJNA797522	6.08	16.36	1.64	1.23	22.82	108.32	21.7546	1450	Aqualisol	515F/907R	R3T5	30	Biochar	Cassava straw	Crop Straw	0-20	300-500	1
354	Biochar Amendment and Nitrogen Fertilizer Contribute to the Changes in Soil Properties and Microbial Communities in a Paddy Field		1	SRR17625993	PRJNA797522	7.09	16.25	1.63	1.25	22.82	108.32	21.7546	1450	Aqualisol	515F/907R	R3T4	20	Biochar	Cassava straw	Crop Straw	0-20	300-500	1
355	Biochar Amendment and Nitrogen Fertilizer Contribute to the Changes in Soil Properties and Microbial Communities in a Paddy Field		1	SRR17625994	PRJNA797522	6.44	14.99	1.6	1.28	22.82	108.32	21.7546	1450	Aqualisol	515F/907R	R3T3	10	Biochar	Cassava straw	Crop Straw	0-20	300-500	1
356	Biochar Amendment and Nitrogen Fertilizer Contribute to the Changes in Soil Properties and Microbial Communities in a Paddy Field			SRR17625995	PRJNA797522	6.37	11.73	1.47	1.3	22.82	108.32	21.7546	1450	Aqualisol	515F/907R	R3T2	0	Control			0-20
357	Biochar Amendment and Nitrogen Fertilizer Contribute to the Changes in Soil Properties and Microbial Communities in a Paddy Field			SRR17625996	PRJNA797522	6	12.54	1.37	1.33	22.82	108.32	21.7546	1450	Aqualisol	515F/907R	R3T1	0	Control			0-20
358	Biochar Amendment and Nitrogen Fertilizer Contribute to the Changes in Soil Properties and Microbial Communities in a Paddy Field		1	SRR17625997	PRJNA797522	7.02	16.65	1.99	1.22	22.82	108.32	21.7546	1450	Aqualisol	515F/907R	R2T8	30	Biochar	Cassava straw	Crop Straw	0-20	300-500	1
359	Biochar Amendment and Nitrogen Fertilizer Contribute to the Changes in Soil Properties and Microbial Communities in a Paddy Field		1	SRR17625998	PRJNA797522	6.99	16.64	1.98	1.22	22.82	108.32	21.7546	1450	Aqualisol	515F/907R	R2T7	20	Biochar	Cassava straw	Crop Straw	0-20	300-500	1
360	Biochar Amendment and Nitrogen Fertilizer Contribute to the Changes in Soil Properties and Microbial Communities in a Paddy Field		1	SRR17625999	PRJNA797522	6.36	16.33	1.89	1.24	22.82	108.32	21.7546	1450	Aqualisol	515F/907R	R2T6	10	Biochar	Cassava straw	Crop Straw	0-20	300-500	1
361	Biochar Amendment and Nitrogen Fertilizer Contribute to the Changes in Soil Properties and Microbial Communities in a Paddy Field		1	SRR17626000	PRJNA797522	6.08	16.36	1.64	1.23	22.82	108.32	21.7546	1450	Aqualisol	515F/907R	R2T5	30	Biochar	Cassava straw	Crop Straw	0-20	300-500	1
362	Biochar Amendment and Nitrogen Fertilizer Contribute to the Changes in Soil Properties and Microbial Communities in a Paddy Field		0.25	SRR17626001	PRJNA797522	7.09	16.77	1.95	1.26	22.82	108.32	21.7546	1450	Aqualisol	515F/907R	R1T7	20	Biochar	Cassava straw	Crop Straw	0-20	300-500	0.25
363	Biochar Amendment and Nitrogen Fertilizer Contribute to the Changes in Soil Properties and Microbial Communities in a Paddy Field		1	SRR17626002	PRJNA797522	7.09	16.25	1.63	1.25	22.82	108.32	21.7546	1450	Aqualisol	515F/907R	R2T4	20	Biochar	Cassava straw	Crop Straw	0-20	300-500	1
364	Biochar Amendment and Nitrogen Fertilizer Contribute to the Changes in Soil Properties and Microbial Communities in a Paddy Field		1	SRR17626003	PRJNA797522	6.44	14.99	1.6	1.28	22.82	108.32	21.7546	1450	Aqualisol	515F/907R	R2T3	10	Biochar	Cassava straw	Crop Straw	0-20	300-500	1
365	Biochar Amendment and Nitrogen Fertilizer Contribute to the Changes in Soil Properties and Microbial Communities in a Paddy Field			SRR17626004	PRJNA797522	6.37	11.73	1.47	1.3	22.82	108.32	21.7546	1450	Aqualisol	515F/907R	R2T2	0	Control			0-20
366	Biochar Amendment and Nitrogen Fertilizer Contribute to the Changes in Soil Properties and Microbial Communities in a Paddy Field			SRR17626005	PRJNA797522	6	12.54	1.37	1.33	22.82	108.32	21.7546	1450	Aqualisol	515F/907R	R2T1	0	Control			0-20
367	Biochar Amendment and Nitrogen Fertilizer Contribute to the Changes in Soil Properties and Microbial Communities in a Paddy Field		1	SRR17626006	PRJNA797522	7.02	16.65	1.99	1.22	22.82	108.32	21.7546	1450	Aqualisol	515F/907R	R1T8	30	Biochar	Cassava straw	Crop Straw	0-20	300-500	1
368	Biochar Amendment and Nitrogen Fertilizer Contribute to the Changes in Soil Properties and Microbial Communities in a Paddy Field		1	SRR17626007	PRJNA797522	6.99	16.64	1.98	1.22	22.82	108.32	21.7546	1450	Aqualisol	515F/907R	R1T7	20	Biochar	Cassava straw	Crop Straw	0-20	300-500	1
369	Biochar Amendment and Nitrogen Fertilizer Contribute to the Changes in Soil Properties and Microbial Communities in a Paddy Field		1	SRR17626008	PRJNA797522	6.36	16.33	1.89	1.24	22.82	108.32	21.7546	1450	Aqualisol	515F/907R	R1T6	10	Biochar	Cassava straw	Crop Straw	0-20	300-500	1
370	Biochar Amendment and Nitrogen Fertilizer Contribute to the Changes in Soil Properties and Microbial Communities in a Paddy Field		1	SRR17626009	PRJNA797522	6.08	16.36	1.64	1.23	22.82	108.32	21.7546	1450	Aqualisol	515F/907R	R1T5	30	Biochar	Cassava straw	Crop Straw	0-20	300-500	1
371	Biochar Amendment and Nitrogen Fertilizer Contribute to the Changes in Soil Properties and Microbial Communities in a Paddy Field		1	SRR17626010	PRJNA797522	7.09	16.25	1.63	1.25	22.82	108.32	21.7546	1450	Aqualisol	515F/907R	R1T4	20	Biochar	Cassava straw	Crop Straw	0-20	300-500	1
372	Biochar Amendment and Nitrogen Fertilizer Contribute to the Changes in Soil Properties and Microbial Communities in a Paddy Field		1	SRR17626011	PRJNA797522	6.44	14.99	1.6	1.28	22.82	108.32	21.7546	1450	Aqualisol	515F/907R	R1T3	10	Biochar	Cassava straw	Crop Straw	0-20	300-500	1
373	Biochar Amendment and Nitrogen Fertilizer Contribute to the Changes in Soil Properties and Microbial Communities in a Paddy Field		0.25	SRR17626012	PRJNA797522	6.46	16.46	1.87	1.28	22.82	108.32	21.7546	1450	Aqualisol	515F/907R	R1T6	10	Biochar	Cassava straw	Crop Straw	0-20	300-500	0.25
374	Biochar Amendment and Nitrogen Fertilizer Contribute to the Changes in Soil Properties and Microbial Communities in a Paddy Field			SRR17626013	PRJNA797522	6.37	11.73	1.47	1.3	22.82	108.32	21.7546	1450	Aqualisol	515F/907R	R1T2	0	Control			0-20
375	Biochar Amendment and Nitrogen Fertilizer Contribute to the Changes in Soil Properties and Microbial Communities in a Paddy Field			SRR17626014	PRJNA797522	6	12.54	1.37	1.33	22.82	108.32	21.7546	1450	Aqualisol	515F/907R	R1T1	0	Control			0-20
376	Biochar Amendment and Nitrogen Fertilizer Contribute to the Changes in Soil Properties and Microbial Communities in a Paddy Field		0.25	SRR17626023	PRJNA797522	6.23	16.55	1.61	1.26	22.82	108.32	21.7546	1450	Aqualisol	515F/907R	R1T5	30	Biochar	Cassava straw	Crop Straw	0-20	300-500	0.25
377	Biochar Amendment and Nitrogen Fertilizer Contribute to the Changes in Soil Properties and Microbial Communities in a Paddy Field		0.25	SRR17626034	PRJNA797522	7.08	16.06	1.6	1.27	22.82	108.32	21.7546	1450	Aqualisol	515F/907R	R1T4	20	Biochar	Cassava straw	Crop Straw	0-20	300-500	0.25
378	Biochar Amendment and Nitrogen Fertilizer Contribute to the Changes in Soil Properties and Microbial Communities in a Paddy Field		0.25	SRR17626041	PRJNA797522	7.12	17.11	1.96	1.24	22.82	108.32	21.7546	1450	Aqualisol	515F/907R	R3T8	30	Biochar	Cassava straw	Crop Straw	0-20	300-500	0.25
379	Biochar Amendment and Nitrogen Fertilizer Contribute to the Changes in Soil Properties and Microbial Communities in a Paddy Field		0.25	SRR17626042	PRJNA797522	7.09	16.77	1.95	1.26	22.82	108.32	21.7546	1450	Aqualisol	515F/907R	R3T7	20	Biochar	Cassava straw	Crop Straw	0-20	300-500	0.25
380	Biochar Amendment and Nitrogen Fertilizer Contribute to the Changes in Soil Properties and Microbial Communities in a Paddy Field		0.25	SRR17626043	PRJNA797522	6.46	16.46	1.87	1.28	22.82	108.32	21.7546	1450	Aqualisol	515F/907R	R3T6	10	Biochar	Cassava straw	Crop Straw	0-20	300-500	0.25
381	Biochar Amendment and Nitrogen Fertilizer Contribute to the Changes in Soil Properties and Microbial Communities in a Paddy Field		0.25	SRR17626044	PRJNA797522	6.23	16.55	1.61	1.26	22.82	108.32	21.7546	1450	Aqualisol	515F/907R	R3T5	30	Biochar	Cassava straw	Crop Straw	0-20	300-500	0.25
382	Biochar Amendment and Nitrogen Fertilizer Contribute to the Changes in Soil Properties and Microbial Communities in a Paddy Field		0.25	SRR17626045	PRJNA797522	6.49	15.14	1.57	1.3	22.82	108.32	21.7546	1450	Aqualisol	515F/907R	R1T3	10	Biochar	Cassava straw	Crop Straw	0-20	300-500	0.25
383	Biochar Amendment and Nitrogen Fertilizer Contribute to the Changes in Soil Properties and Microbial Communities in a Paddy Field		0.25	SRR17626046	PRJNA797522	7.08	16.06	1.6	1.27	22.82	108.32	21.7546	1450	Aqualisol	515F/907R	R3T4	20	Biochar	Cassava straw	Crop Straw	0-20	300-500	0.25
384	Biochar Amendment and Nitrogen Fertilizer Contribute to the Changes in Soil Properties and Microbial Communities in a Paddy Field		0.25	SRR17626047	PRJNA797522	6.49	15.14	1.57	1.3	22.82	108.32	21.7546	1450	Aqualisol	515F/907R	R3T3	10	Biochar	Cassava straw	Crop Straw	0-20	300-500	0.25
385	Biochar Amendment and Nitrogen Fertilizer Contribute to the Changes in Soil Properties and Microbial Communities in a Paddy Field			SRR17626048	PRJNA797522	6.41	12.95	1.5	1.35	22.82	108.32	21.7546	1450	Aqualisol	515F/907R	R3T2	0	Control			0-20
386	Biochar Amendment and Nitrogen Fertilizer Contribute to the Changes in Soil Properties and Microbial Communities in a Paddy Field			SRR17626049	PRJNA797522	6.12	13.23	1.4	1.35	22.82	108.32	21.7546	1450	Aqualisol	515F/907R	R3T1	0	Control			0-20
387	Biochar Amendment and Nitrogen Fertilizer Contribute to the Changes in Soil Properties and Microbial Communities in a Paddy Field		0.25	SRR17626050	PRJNA797522	7.12	17.11	1.96	1.24	22.82	108.32	21.7546	1450	Aqualisol	515F/907R	R2T8	30	Biochar	Cassava straw	Crop Straw	0-20	300-500	0.25
388	Biochar Amendment and Nitrogen Fertilizer Contribute to the Changes in Soil Properties and Microbial Communities in a Paddy Field		0.25	SRR17626051	PRJNA797522	7.09	16.77	1.95	1.26	22.82	108.32	21.7546	1450	Aqualisol	515F/907R	R2T7	20	Biochar	Cassava straw	Crop Straw	0-20	300-500	0.25
389	Biochar Amendment and Nitrogen Fertilizer Contribute to the Changes in Soil Properties and Microbial Communities in a Paddy Field		0.25	SRR17626052	PRJNA797522	6.46	16.46	1.87	1.28	22.82	108.32	21.7546	1450	Aqualisol	515F/907R	R2T6	10	Biochar	Cassava straw	Crop Straw	0-20	300-500	0.25
390	Biochar Amendment and Nitrogen Fertilizer Contribute to the Changes in Soil Properties and Microbial Communities in a Paddy Field		0.25	SRR17626053	PRJNA797522	6.23	16.55	1.61	1.26	22.82	108.32	21.7546	1450	Aqualisol	515F/907R	R2T5	30	Biochar	Cassava straw	Crop Straw	0-20	300-500	0.25
391	Biochar Amendment and Nitrogen Fertilizer Contribute to the Changes in Soil Properties and Microbial Communities in a Paddy Field		0.25	SRR17626054	PRJNA797522	7.08	16.06	1.6	1.27	22.82	108.32	21.7546	1450	Aqualisol	515F/907R	R2T4	20	Biochar	Cassava straw	Crop Straw	0-20	300-500	0.25
392	Biochar Amendment and Nitrogen Fertilizer Contribute to the Changes in Soil Properties and Microbial Communities in a Paddy Field		0.25	SRR17626055	PRJNA797522	6.49	15.14	1.57	1.3	22.82	108.32	21.7546	1450	Aqualisol	515F/907R	R2T3	10	Biochar	Cassava straw	Crop Straw	0-20	300-500	0.25
393	Biochar Amendment and Nitrogen Fertilizer Contribute to the Changes in Soil Properties and Microbial Communities in a Paddy Field			SRR17626056	PRJNA797522	6.41	12.95	1.5	1.35	22.82	108.32	21.7546	1450	Aqualisol	515F/907R	R1T2	0	Control			0-20
394	Biochar Amendment and Nitrogen Fertilizer Contribute to the Changes in Soil Properties and Microbial Communities in a Paddy Field			SRR17626057	PRJNA797522	6.12	13.23	1.4	1.35	22.82	108.32	21.7546	1450	Aqualisol	515F/907R	R1T1	0	Control			0-20
395	Biochar fertilization effects on soil bacterial community and soil phosphorus forms depends on the application rate	9	5	SRR17728303	PRJNA800108	5.51	13.88	0.98	#N/A	40.8	123.55	6.884	866	Alfisol	338F/806R	B6000	6	Biochar	corn straw	Crop Straw	0–20	450-600	5
396	Biochar fertilization effects on soil bacterial community and soil phosphorus forms depends on the application rate	9	5	SRR17728304	PRJNA800108	5.51	13.88	0.98	#N/A	40.8	123.55	6.884	866	Alfisol	338F/806R	B6000	6	Biochar	corn straw	Crop Straw	0–20	450-600	5
397	Biochar fertilization effects on soil bacterial community and soil phosphorus forms depends on the application rate	9	5	SRR17728305	PRJNA800108	5.51	13.88	0.98	#N/A	40.8	123.55	6.884	866	Alfisol	338F/806R	B6000	6	Biochar	corn straw	Crop Straw	0–20	450-600	5
398	Biochar fertilization effects on soil bacterial community and soil phosphorus forms depends on the application rate	9	5	SRR17728306	PRJNA800108	5.43	10.86	0.92	#N/A	40.8	123.55	6.884	866	Alfisol	338F/806R	B3000	3	Biochar	corn straw	Crop Straw	0–20	450-600	5
399	Biochar fertilization effects on soil bacterial community and soil phosphorus forms depends on the application rate	9	5	SRR17728307	PRJNA800108	5.43	10.86	0.92	#N/A	40.8	123.55	6.884	866	Alfisol	338F/806R	B3000	3	Biochar	corn straw	Crop Straw	0–20	450-600	5
400	Biochar fertilization effects on soil bacterial community and soil phosphorus forms depends on the application rate	9	5	SRR17728308	PRJNA800108	5.43	10.86	0.92	#N/A	40.8	123.55	6.884	866	Alfisol	338F/806R	B3000	3	Biochar	corn straw	Crop Straw	0–20	450-600	5
401	Biochar fertilization effects on soil bacterial community and soil phosphorus forms depends on the application rate	9	5	SRR17728309	PRJNA800108	5.35	11.2	0.87	#N/A	40.8	123.55	6.884	866	Alfisol	338F/806R	B1500	1.5	Biochar	corn straw	Crop Straw	0–20	450-600	5
402	Biochar fertilization effects on soil bacterial community and soil phosphorus forms depends on the application rate	9	5	SRR17728310	PRJNA800108	5.35	11.2	0.87	#N/A	40.8	123.55	6.884	866	Alfisol	338F/806R	B1500	1.5	Biochar	corn straw	Crop Straw	0–20	450-600	5
403	Biochar fertilization effects on soil bacterial community and soil phosphorus forms depends on the application rate	9	5	SRR17728311	PRJNA800108	5.35	11.2	0.87	#N/A	40.8	123.55	6.884	866	Alfisol	338F/806R	B1500	1.5	Biochar	corn straw	Crop Straw	0–20	450-600	5
404	Biochar fertilization effects on soil bacterial community and soil phosphorus forms depends on the application rate			SRR17728312	PRJNA800108	5.09	9.79	0.93	#N/A	40.8	123.55	6.884	866	Alfisol	338F/806R	B0	0	Control			0–20
405	Biochar fertilization effects on soil bacterial community and soil phosphorus forms depends on the application rate			SRR17728313	PRJNA800108	5.09	9.79	0.93	#N/A	40.8	123.55	6.884	866	Alfisol	338F/806R	B0	0	Control			0–20
406	Biochar fertilization effects on soil bacterial community and soil phosphorus forms depends on the application rate			SRR17728314	PRJNA800108	5.09	9.79	0.93	#N/A	40.8	123.55	6.884	866	Alfisol	338F/806R	B0	0	Control			0–20
407	Distinct biophysical and chemical mechanisms governing sucrose mineralization and soil organic carbon priming in biochar amended soils: evidence from 10 years of field studies		10	SRR18404697	PRJNA817743EN	6.44	#N/A	#N/A	1.04	53.3936	4.0289	10.6	1250	Cambisol	515F/806R	Europe	75	Biochar	mixed-hardwood	Wood Materials	0-10	450	10
408	Distinct biophysical and chemical mechanisms governing sucrose mineralization and soil organic carbon priming in biochar amended soils: evidence from 10 years of field studies		10	SRR18404698	PRJNA817743EN	6.82	#N/A	#N/A	1.15	53.3936	4.0289	10.6	1250	Cambisol	515F/806R	Europe	50	Biochar	mixed-hardwood	Wood Materials	0-10	450	10
409	Distinct biophysical and chemical mechanisms governing sucrose mineralization and soil organic carbon priming in biochar amended soils: evidence from 10 years of field studies		10	SRR18404699	PRJNA817743EN	6.82	#N/A	#N/A	1.15	53.3936	4.0289	10.6	1250	Cambisol	515F/806R	Europe	50	Biochar	mixed-hardwood	Wood Materials	0-10	450	10
410	Distinct biophysical and chemical mechanisms governing sucrose mineralization and soil organic carbon priming in biochar amended soils: evidence from 10 years of field studies		10	SRR18404700	PRJNA817743EN	6.82	#N/A	#N/A	1.15	53.3936	4.0289	10.6	1250	Cambisol	515F/806R	Europe	50	Biochar	mixed-hardwood	Wood Materials	0-10	450	10
411	Distinct biophysical and chemical mechanisms governing sucrose mineralization and soil organic carbon priming in biochar amended soils: evidence from 10 years of field studies		10	SRR18404701	PRJNA817743EN	5.92	#N/A	#N/A	1.23	53.3936	4.0289	10.6	1250	Cambisol	515F/806R	Europe	25	Biochar	mixed-hardwood	Wood Materials	0-10	450	10
412	Distinct biophysical and chemical mechanisms governing sucrose mineralization and soil organic carbon priming in biochar amended soils: evidence from 10 years of field studies		10	SRR18404702	PRJNA817743EN	5.92	#N/A	#N/A	1.23	53.3936	4.0289	10.6	1250	Cambisol	515F/806R	Europe	25	Biochar	mixed-hardwood	Wood Materials	0-10	450	10
413	Distinct biophysical and chemical mechanisms governing sucrose mineralization and soil organic carbon priming in biochar amended soils: evidence from 10 years of field studies		10	SRR18404703	PRJNA817743EN	5.92	#N/A	#N/A	1.23	53.3936	4.0289	10.6	1250	Cambisol	515F/806R	Europe	25	Biochar	mixed-hardwood	Wood Materials	0-10	450	10
414	Distinct biophysical and chemical mechanisms governing sucrose mineralization and soil organic carbon priming in biochar amended soils: evidence from 10 years of field studies		10	SRR18404704	PRJNA817743CHN	8.19	#N/A	#N/A	1.25	40.1392	116.181	11.9184	535	Fluvisol	515F/806R	Asia	90	Biochar	woodchip	Wood Materials	0-10	400	10
415	Distinct biophysical and chemical mechanisms governing sucrose mineralization and soil organic carbon priming in biochar amended soils: evidence from 10 years of field studies		10	SRR18404705	PRJNA817743CHN	8.19	#N/A	#N/A	1.25	40.1392	116.181	11.9184	535	Fluvisol	515F/806R	Asia	90	Biochar	woodchip	Wood Materials	0-10	400	10
416	Distinct biophysical and chemical mechanisms governing sucrose mineralization and soil organic carbon priming in biochar amended soils: evidence from 10 years of field studies		10	SRR18404706	PRJNA817743CHN	8.19	#N/A	#N/A	1.25	40.1392	116.181	11.9184	535	Fluvisol	515F/806R	Asia	90	Biochar	woodchip	Wood Materials	0-10	400	10
417	Distinct biophysical and chemical mechanisms governing sucrose mineralization and soil organic carbon priming in biochar amended soils: evidence from 10 years of field studies		10	SRR18404707	PRJNA817743CHN	8.62	#N/A	#N/A	1.24	40.1392	116.181	11.9184	535	Fluvisol	515F/806R	Asia	60	Biochar	woodchip	Wood Materials	0-10	400	10
418	Distinct biophysical and chemical mechanisms governing sucrose mineralization and soil organic carbon priming in biochar amended soils: evidence from 10 years of field studies			SRR18404708	PRJNA817743EN	5.92	#N/A	#N/A	1.28	53.3936	4.0289	10.6	1250	Cambisol	515F/806R	Europe	0	Control			0-10
419	Distinct biophysical and chemical mechanisms governing sucrose mineralization and soil organic carbon priming in biochar amended soils: evidence from 10 years of field studies		10	SRR18404709	PRJNA817743CHN	8.62	#N/A	#N/A	1.24	40.1392	116.181	11.9184	535	Fluvisol	515F/806R	Asia	60	Biochar	woodchip	Wood Materials	0-10	400	10
420	Distinct biophysical and chemical mechanisms governing sucrose mineralization and soil organic carbon priming in biochar amended soils: evidence from 10 years of field studies		10	SRR18404710	PRJNA817743CHN	8.62	#N/A	#N/A	1.24	40.1392	116.181	11.9184	535	Fluvisol	515F/806R	Asia	60	Biochar	woodchip	Wood Materials	0-10	400	10
421	Distinct biophysical and chemical mechanisms governing sucrose mineralization and soil organic carbon priming in biochar amended soils: evidence from 10 years of field studies		10	SRR18404711	PRJNA817743CHN	8.15	#N/A	#N/A	1.23	40.1392	116.181	11.9184	535	Fluvisol	515F/806R	Asia	30	Biochar	woodchip	Wood Materials	0-10	400	10
422	Distinct biophysical and chemical mechanisms governing sucrose mineralization and soil organic carbon priming in biochar amended soils: evidence from 10 years of field studies		10	SRR18404712	PRJNA817743CHN	8.15	#N/A	#N/A	1.23	40.1392	116.181	11.9184	535	Fluvisol	515F/806R	Asia	30	Biochar	woodchip	Wood Materials	0-10	400	10
423	Distinct biophysical and chemical mechanisms governing sucrose mineralization and soil organic carbon priming in biochar amended soils: evidence from 10 years of field studies		10	SRR18404713	PRJNA817743CHN	8.15	#N/A	#N/A	1.23	40.1392	116.181	11.9184	535	Fluvisol	515F/806R	Asia	30	Biochar	woodchip	Wood Materials	0-10	400	10
424	Distinct biophysical and chemical mechanisms governing sucrose mineralization and soil organic carbon priming in biochar amended soils: evidence from 10 years of field studies			SRR18404714	PRJNA817743CHN	8.29	#N/A	#N/A	1.28	40.1392	116.181	11.9184	535	Fluvisol	515F/806R	Asia	0	Control			0-10
425	Distinct biophysical and chemical mechanisms governing sucrose mineralization and soil organic carbon priming in biochar amended soils: evidence from 10 years of field studies			SRR18404715	PRJNA817743CHN	8.29	#N/A	#N/A	1.28	40.1392	116.181	11.9184	535	Fluvisol	515F/806R	Asia	0	Control			0-10
426	Distinct biophysical and chemical mechanisms governing sucrose mineralization and soil organic carbon priming in biochar amended soils: evidence from 10 years of field studies			SRR18404716	PRJNA817743CHN	8.29	#N/A	#N/A	1.28	40.1392	116.181	11.9184	535	Fluvisol	515F/806R	Asia	0	Control			0-10
427	Distinct biophysical and chemical mechanisms governing sucrose mineralization and soil organic carbon priming in biochar amended soils: evidence from 10 years of field studies		10	SRR18404717	PRJNA817743EN	6.44	#N/A	#N/A	1.04	53.3936	4.0289	10.6	1250	Cambisol	515F/806R	Europe	75	Biochar	mixed-hardwood	Wood Materials	0-10	450	10
428	Distinct biophysical and chemical mechanisms governing sucrose mineralization and soil organic carbon priming in biochar amended soils: evidence from 10 years of field studies		10	SRR18404718	PRJNA817743EN	6.44	#N/A	#N/A	1.04	53.3936	4.0289	10.6	1250	Cambisol	515F/806R	Europe	75	Biochar	mixed-hardwood	Wood Materials	0-10	450	10
429	Distinct biophysical and chemical mechanisms governing sucrose mineralization and soil organic carbon priming in biochar amended soils: evidence from 10 years of field studies			SRR18404719	PRJNA817743EN	5.92	#N/A	#N/A	1.28	53.3936	4.0289	10.6	1250	Cambisol	515F/806R	Europe	0	Control			0-10
430	Distinct biophysical and chemical mechanisms governing sucrose mineralization and soil organic carbon priming in biochar amended soils: evidence from 10 years of field studies			SRR18404720	PRJNA817743EN	5.92	#N/A	#N/A	1.28	53.3936	4.0289	10.6	1250	Cambisol	515F/806R	Europe	0	Control			0-10
431	Long-Term Successive Biochar Amendments Alter the Composition and α-Diversity of Bacterial Community of Paddy Soil in Rice-Wheat Rotation	10	3	SRR18907513	PRJNA831553	6.57	38.3	3.08	#N/A	31.2833	119.85	15.7147	1080	Gleysol	341F/806R		11.25	Biochar	straw	Crop Straw	0-10	500	3
432	Gasification biochar has limited effects on functional and structural diversity of soil microbial communities in a temperate agroecosystem	11	2	SRR3586014	PRJNA320989	7.26	49	#N/A	#N/A	55.3667	12.0833	8.37474	614	Luvisol	341F/806R	Low GBC	2.303	Biochar	winter wheat	Crop Straw	0–15	700–750	2
433	Changes of bacterial community compositions after three years of biochar application in a black soil of northeast China			SRR4446117	PRJNA347897	5.76	20.06	0.99	#N/A	45.6967	126.637	4.72109	529	Phaeozems	515F/806R	Agricultural Soil with 0% Biochar Apr-1	0	Control			0–15
434	Changes of bacterial community compositions after three years of biochar application in a black soil of northeast China			SRR4446118	PRJNA347897	5.76	20.06	0.99	#N/A	45.6967	126.637	4.72109	529	Phaeozems	515F/806R	Agricultural Soil with 0% Biochar Apr-2	0	Control			0–15
435	Changes of bacterial community compositions after three years of biochar application in a black soil of northeast China			SRR4446119	PRJNA347897	5.76	20.06	0.99	#N/A	45.6967	126.637	4.72109	529	Phaeozems	515F/806R	Agricultural Soil with 0% Biochar Apr-2	0	Control			0–15
436	Changes of bacterial community compositions after three years of biochar application in a black soil of northeast China			SRR4448894	PRJNA347897	5.76	20.06	0.99	#N/A	45.6967	126.637	4.72109	529	Phaeozems	515F/806R	Agricultural Soil with 0% Biochar Apr-3	0	Control			0–15
437	Changes of bacterial community compositions after three years of biochar application in a black soil of northeast China			SRR4448895	PRJNA347897	5.76	20.06	0.99	#N/A	45.6967	126.637	4.72109	529	Phaeozems	515F/806R	Agricultural Soil with 0% Biochar Apr-3	0	Control			0–15
438	Changes of bacterial community compositions after three years of biochar application in a black soil of northeast China			SRR4448898	PRJNA347897	5.76	20.06	0.99	#N/A	45.6967	126.637	4.72109	529	Phaeozems	515F/806R	Agricultural Soil with 0% Biochar Apr-1	0	Control			0–15
439	Changes of bacterial community compositions after three years of biochar application in a black soil of northeast China		3	SRR4448929	PRJNA347897	5.9	38.98	1.32	#N/A	45.6967	126.637	4.72109	529	Phaeozems	515F/806R	Agricultural Soil with 2% Biochar Apr-1	50	Biochar	corn stalks	Crop Straw	0–15		3
440	Changes of bacterial community compositions after three years of biochar application in a black soil of northeast China		3	SRR4448930	PRJNA347897	5.9	38.98	1.32	#N/A	45.6967	126.637	4.72109	529	Phaeozems	515F/806R	Agricultural Soil with 2% Biochar Apr-1	50	Biochar	corn stalks	Crop Straw	0–15		3
441	Changes of bacterial community compositions after three years of biochar application in a black soil of northeast China		3	SRR4448945	PRJNA347897	5.9	38.98	1.32	#N/A	45.6967	126.637	4.72109	529	Phaeozems	515F/806R	Agricultural Soil with 2% Biochar Apr-2	50	Biochar	corn stalks	Crop Straw	0–15		3
442	Changes of bacterial community compositions after three years of biochar application in a black soil of northeast China		3	SRR4448946	PRJNA347897	5.9	38.98	1.32	#N/A	45.6967	126.637	4.72109	529	Phaeozems	515F/806R	Agricultural Soil with 2% Biochar Apr-2	50	Biochar	corn stalks	Crop Straw	0–15		3
443	Changes of bacterial community compositions after three years of biochar application in a black soil of northeast China		3	SRR4448947	PRJNA347897	5.9	38.98	1.32	#N/A	45.6967	126.637	4.72109	529	Phaeozems	515F/806R	Agricultural Soil with 2% Biochar Apr-3	50	Biochar	corn stalks	Crop Straw	0–15		3
444	Changes of bacterial community compositions after three years of biochar application in a black soil of northeast China		3	SRR4448948	PRJNA347897	5.9	38.98	1.32	#N/A	45.6967	126.637	4.72109	529	Phaeozems	515F/806R	Agricultural Soil with 2% Biochar Apr-3	50	Biochar	corn stalks	Crop Straw	0–15		3
445	Changes of bacterial community compositions after three years of biochar application in a black soil of northeast China		3	SRR4448949	PRJNA347897	6.06	51.58	1.58	#N/A	45.6967	126.637	4.72109	529	Phaeozems	515F/806R	Agricultural Soil with 4% Biochar Apr-1	100	Biochar	corn stalks	Crop Straw	0–15		3
446	Changes of bacterial community compositions after three years of biochar application in a black soil of northeast China		3	SRR4448950	PRJNA347897	6.06	51.58	1.58	#N/A	45.6967	126.637	4.72109	529	Phaeozems	515F/806R	Agricultural Soil with 4% Biochar Apr-1	100	Biochar	corn stalks	Crop Straw	0–15		3
447	Changes of bacterial community compositions after three years of biochar application in a black soil of northeast China		3	SRR4448952	PRJNA347897	6.06	51.58	1.58	#N/A	45.6967	126.637	4.72109	529	Phaeozems	515F/806R	Agricultural Soil with 4% Biochar Apr-2	100	Biochar	corn stalks	Crop Straw	0–15		3
448	Changes of bacterial community compositions after three years of biochar application in a black soil of northeast China		3	SRR4448953	PRJNA347897	6.06	51.58	1.58	#N/A	45.6967	126.637	4.72109	529	Phaeozems	515F/806R	Agricultural Soil with 4% Biochar Apr-2	100	Biochar	corn stalks	Crop Straw	0–15		3
449	Changes of bacterial community compositions after three years of biochar application in a black soil of northeast China		3	SRR4448954	PRJNA347897	6.06	51.58	1.58	#N/A	45.6967	126.637	4.72109	529	Phaeozems	515F/806R	Agricultural Soil with 4% Biochar Apr-3	100	Biochar	corn stalks	Crop Straw	0–15		3
450	Changes of bacterial community compositions after three years of biochar application in a black soil of northeast China		3	SRR4448955	PRJNA347897	6.06	51.58	1.58	#N/A	45.6967	126.637	4.72109	529	Phaeozems	515F/806R	Agricultural Soil with 4% Biochar Apr-3	100	Biochar	corn stalks	Crop Straw	0–15		3
451	Changes of bacterial community compositions after three years of biochar application in a black soil of northeast China		3	SRR4448969	PRJNA347897	6.18	108.18	2.5	#N/A	45.6967	126.637	4.72109	529	Phaeozems	515F/806R	Agricultural Soil with 8% Biochar Apr-1	200	Biochar	corn stalks	Crop Straw	0–15		3
452	Changes of bacterial community compositions after three years of biochar application in a black soil of northeast China		3	SRR4448970	PRJNA347897	6.18	108.18	2.5	#N/A	45.6967	126.637	4.72109	529	Phaeozems	515F/806R	Agricultural Soil with 8% Biochar Apr-1	200	Biochar	corn stalks	Crop Straw	0–15		3
453	Changes of bacterial community compositions after three years of biochar application in a black soil of northeast China		3	SRR4449088	PRJNA347897	6.18	108.18	2.5	#N/A	45.6967	126.637	4.72109	529	Phaeozems	515F/806R	Agricultural Soil with 8% Biochar Apr-2	200	Biochar	corn stalks	Crop Straw	0–15		3
454	Changes of bacterial community compositions after three years of biochar application in a black soil of northeast China		3	SRR4449089	PRJNA347897	6.18	108.18	2.5	#N/A	45.6967	126.637	4.72109	529	Phaeozems	515F/806R	Agricultural Soil with 8% Biochar Apr-2	200	Biochar	corn stalks	Crop Straw	0–15		3
455	Changes of bacterial community compositions after three years of biochar application in a black soil of northeast China		3	SRR4449113	PRJNA347897	6.18	108.18	2.5	#N/A	45.6967	126.637	4.72109	529	Phaeozems	515F/806R	Agricultural Soil with 8% Biochar Apr-3	200	Biochar	corn stalks	Crop Straw	0–15		3
456	Changes of bacterial community compositions after three years of biochar application in a black soil of northeast China		3	SRR4449114	PRJNA347897	6.18	108.18	2.5	#N/A	45.6967	126.637	4.72109	529	Phaeozems	515F/806R	Agricultural Soil with 8% Biochar Apr-3	200	Biochar	corn stalks	Crop Straw	0–15		3
457	Changes of bacterial community compositions after three years of biochar application in a black soil of northeast China			SRR4449118	PRJNA347897	5.86	20.25	1.02	#N/A	45.6967	126.637	4.72109	529	Phaeozems	515F/806R	Agricultural Soil with 0% Biochar Jun-1	0	Control			0–15
458	Changes of bacterial community compositions after three years of biochar application in a black soil of northeast China			SRR4449119	PRJNA347897	5.86	20.25	1.02	#N/A	45.6967	126.637	4.72109	529	Phaeozems	515F/806R	Agricultural Soil with 0% Biochar Jun-1	0	Control			0–15
459	Changes of bacterial community compositions after three years of biochar application in a black soil of northeast China			SRR4449126	PRJNA347897	5.86	20.25	1.02	#N/A	45.6967	126.637	4.72109	529	Phaeozems	515F/806R	Agricultural Soil with 0% Biochar Jun-2	0	Control			0–15
460	Changes of bacterial community compositions after three years of biochar application in a black soil of northeast China			SRR4449127	PRJNA347897	5.86	20.25	1.02	#N/A	45.6967	126.637	4.72109	529	Phaeozems	515F/806R	Agricultural Soil with 0% Biochar Jun-2	0	Control			0–15
461	Changes of bacterial community compositions after three years of biochar application in a black soil of northeast China			SRR4449141	PRJNA347897	5.86	20.25	1.02	#N/A	45.6967	126.637	4.72109	529	Phaeozems	515F/806R	Agricultural Soil with 0% Biochar Jun-3	0	Control			0–15
462	Changes of bacterial community compositions after three years of biochar application in a black soil of northeast China			SRR4449142	PRJNA347897	5.86	20.25	1.02	#N/A	45.6967	126.637	4.72109	529	Phaeozems	515F/806R	Agricultural Soil with 0% Biochar Jun-3	0	Control			0–15
463	Changes of bacterial community compositions after three years of biochar application in a black soil of northeast China		3	SRR4449145	PRJNA347897	5.96	42.46	1.42	#N/A	45.6967	126.637	4.72109	529	Phaeozems	515F/806R	Agricultural Soil with 2% Biochar Jun-1	50	Biochar	corn stalks	Crop Straw	0–15		3
464	Changes of bacterial community compositions after three years of biochar application in a black soil of northeast China		3	SRR4449146	PRJNA347897	5.96	42.46	1.42	#N/A	45.6967	126.637	4.72109	529	Phaeozems	515F/806R	Agricultural Soil with 2% Biochar Jun-1	50	Biochar	corn stalks	Crop Straw	0–15		3
465	Changes of bacterial community compositions after three years of biochar application in a black soil of northeast China		3	SRR4449149	PRJNA347897	5.96	42.46	1.42	#N/A	45.6967	126.637	4.72109	529	Phaeozems	515F/806R	Agricultural Soil with 2% Biochar Jun-2	50	Biochar	corn stalks	Crop Straw	0–15		3
466	Changes of bacterial community compositions after three years of biochar application in a black soil of northeast China		3	SRR4449150	PRJNA347897	5.96	42.46	1.42	#N/A	45.6967	126.637	4.72109	529	Phaeozems	515F/806R	Agricultural Soil with 2% Biochar Jun-2	50	Biochar	corn stalks	Crop Straw	0–15		3
467	Changes of bacterial community compositions after three years of biochar application in a black soil of northeast China		3	SRR4449152	PRJNA347897	5.96	42.46	1.42	#N/A	45.6967	126.637	4.72109	529	Phaeozems	515F/806R	Agricultural Soil with 2% Biochar Jun-3	50	Biochar	corn stalks	Crop Straw	0–15		3
468	Changes of bacterial community compositions after three years of biochar application in a black soil of northeast China		3	SRR4449155	PRJNA347897	5.96	42.46	1.42	#N/A	45.6967	126.637	4.72109	529	Phaeozems	515F/806R	Agricultural Soil with 2% Biochar Jun-3	50	Biochar	corn stalks	Crop Straw	0–15		3
469	Changes of bacterial community compositions after three years of biochar application in a black soil of northeast China		3	SRR4449158	PRJNA347897	6.04	46.6	1.58	#N/A	45.6967	126.637	4.72109	529	Phaeozems	515F/806R	Agricultural Soil with 4% Biochar Jun-1	100	Biochar	corn stalks	Crop Straw	0–15		3
470	Changes of bacterial community compositions after three years of biochar application in a black soil of northeast China		3	SRR4449159	PRJNA347897	6.04	46.6	1.58	#N/A	45.6967	126.637	4.72109	529	Phaeozems	515F/806R	Agricultural Soil with 4% Biochar Jun-1	100	Biochar	corn stalks	Crop Straw	0–15		3
471	Changes of bacterial community compositions after three years of biochar application in a black soil of northeast China		3	SRR4449160	PRJNA347897	6.04	46.6	1.58	#N/A	45.6967	126.637	4.72109	529	Phaeozems	515F/806R	Agricultural Soil with 4% Biochar Jun-2	100	Biochar	corn stalks	Crop Straw	0–15		3
472	Changes of bacterial community compositions after three years of biochar application in a black soil of northeast China		3	SRR4449161	PRJNA347897	6.04	46.6	1.58	#N/A	45.6967	126.637	4.72109	529	Phaeozems	515F/806R	Agricultural Soil with 4% Biochar Jun-2	100	Biochar	corn stalks	Crop Straw	0–15		3
473	Changes of bacterial community compositions after three years of biochar application in a black soil of northeast China		3	SRR4450513	PRJNA347897	6.04	46.6	1.58	#N/A	45.6967	126.637	4.72109	529	Phaeozems	515F/806R	Agricultural Soil with 4% Biochar Jun-3	100	Biochar	corn stalks	Crop Straw	0–15		3
474	Changes of bacterial community compositions after three years of biochar application in a black soil of northeast China		3	SRR4450514	PRJNA347897	6.04	46.6	1.58	#N/A	45.6967	126.637	4.72109	529	Phaeozems	515F/806R	Agricultural Soil with 4% Biochar Jun-3	100	Biochar	corn stalks	Crop Straw	0–15		3
475	Changes of bacterial community compositions after three years of biochar application in a black soil of northeast China		3	SRR4450515	PRJNA347897	6.2	81.99	2.07	#N/A	45.6967	126.637	4.72109	529	Phaeozems	515F/806R	Agricultural Soil with 8% Biochar Jun-1	200	Biochar	corn stalks	Crop Straw	0–15		3
476	Changes of bacterial community compositions after three years of biochar application in a black soil of northeast China		3	SRR4450516	PRJNA347897	6.2	81.99	2.07	#N/A	45.6967	126.637	4.72109	529	Phaeozems	515F/806R	Agricultural Soil with 8% Biochar Jun-1	200	Biochar	corn stalks	Crop Straw	0–15		3
477	Changes of bacterial community compositions after three years of biochar application in a black soil of northeast China		3	SRR4450519	PRJNA347897	6.2	81.99	2.07	#N/A	45.6967	126.637	4.72109	529	Phaeozems	515F/806R	Agricultural Soil with 8% Biochar Jun-2	200	Biochar	corn stalks	Crop Straw	0–15		3
478	Changes of bacterial community compositions after three years of biochar application in a black soil of northeast China		3	SRR4450520	PRJNA347897	6.2	81.99	2.07	#N/A	45.6967	126.637	4.72109	529	Phaeozems	515F/806R	Agricultural Soil with 8% Biochar Jun-2	200	Biochar	corn stalks	Crop Straw	0–15		3
479	Changes of bacterial community compositions after three years of biochar application in a black soil of northeast China		3	SRR4450521	PRJNA347897	6.2	81.99	2.07	#N/A	45.6967	126.637	4.72109	529	Phaeozems	515F/806R	Agricultural Soil with 8% Biochar Jun-3	200	Biochar	corn stalks	Crop Straw	0–15		3
480	Changes of bacterial community compositions after three years of biochar application in a black soil of northeast China		3	SRR4450522	PRJNA347897	6.2	81.99	2.07	#N/A	45.6967	126.637	4.72109	529	Phaeozems	515F/806R	Agricultural Soil with 8% Biochar Jun-3	200	Biochar	corn stalks	Crop Straw	0–15		3
481	Changes of bacterial community compositions after three years of biochar application in a black soil of northeast China			SRR4450523	PRJNA347897	5.7	20.96	1.07	#N/A	45.6967	126.637	4.72109	529	Phaeozems	515F/806R	Agricultural Soil with 0% Biochar Aug-1	0	Control			0–15
482	Changes of bacterial community compositions after three years of biochar application in a black soil of northeast China			SRR4450524	PRJNA347897	5.7	20.96	1.07	#N/A	45.6967	126.637	4.72109	529	Phaeozems	515F/806R	Agricultural Soil with 0% Biochar Aug-1	0	Control			0–15
483	Changes of bacterial community compositions after three years of biochar application in a black soil of northeast China			SRR4450525	PRJNA347897	5.7	20.96	1.07	#N/A	45.6967	126.637	4.72109	529	Phaeozems	515F/806R	Agricultural Soil with 0% Biochar Aug-2	0	Control			0–15
484	Changes of bacterial community compositions after three years of biochar application in a black soil of northeast China			SRR4450526	PRJNA347897	5.7	20.96	1.07	#N/A	45.6967	126.637	4.72109	529	Phaeozems	515F/806R	Agricultural Soil with 0% Biochar Aug-2	0	Control			0–15
485	Changes of bacterial community compositions after three years of biochar application in a black soil of northeast China			SRR4450527	PRJNA347897	5.7	20.96	1.07	#N/A	45.6967	126.637	4.72109	529	Phaeozems	515F/806R	Agricultural Soil with 0% Biochar Aug-3	0	Control			0–15
486	Changes of bacterial community compositions after three years of biochar application in a black soil of northeast China			SRR4450528	PRJNA347897	5.7	20.96	1.07	#N/A	45.6967	126.637	4.72109	529	Phaeozems	515F/806R	Agricultural Soil with 0% Biochar Aug-3	0	Control			0–15
487	Changes of bacterial community compositions after three years of biochar application in a black soil of northeast China		3	SRR4450529	PRJNA347897	5.73	36.54	1.37	#N/A	45.6967	126.637	4.72109	529	Phaeozems	515F/806R	Agricultural Soil with 2% Biochar Aug-1	50	Biochar	corn stalks	Crop Straw	0–15		3
488	Changes of bacterial community compositions after three years of biochar application in a black soil of northeast China		3	SRR4450530	PRJNA347897	5.73	36.54	1.37	#N/A	45.6967	126.637	4.72109	529	Phaeozems	515F/806R	Agricultural Soil with 2% Biochar Aug-1	50	Biochar	corn stalks	Crop Straw	0–15		3
489	Changes of bacterial community compositions after three years of biochar application in a black soil of northeast China		3	SRR4450532	PRJNA347897	5.73	36.54	1.37	#N/A	45.6967	126.637	4.72109	529	Phaeozems	515F/806R	Agricultural Soil with 2% Biochar Aug-2	50	Biochar	corn stalks	Crop Straw	0–15		3
490	Changes of bacterial community compositions after three years of biochar application in a black soil of northeast China		3	SRR4450533	PRJNA347897	5.73	36.54	1.37	#N/A	45.6967	126.637	4.72109	529	Phaeozems	515F/806R	Agricultural Soil with 2% Biochar Aug-2	50	Biochar	corn stalks	Crop Straw	0–15		3
491	Changes of bacterial community compositions after three years of biochar application in a black soil of northeast China		3	SRR4450534	PRJNA347897	5.73	36.54	1.37	#N/A	45.6967	126.637	4.72109	529	Phaeozems	515F/806R	Agricultural Soil with 2% Biochar Aug-3	50	Biochar	corn stalks	Crop Straw	0–15		3
492	Changes of bacterial community compositions after three years of biochar application in a black soil of northeast China		3	SRR4450535	PRJNA347897	5.73	36.54	1.37	#N/A	45.6967	126.637	4.72109	529	Phaeozems	515F/806R	Agricultural Soil with 2% Biochar Aug-3	50	Biochar	corn stalks	Crop Straw	0–15		3
493	Changes of bacterial community compositions after three years of biochar application in a black soil of northeast China		3	SRR4450537	PRJNA347897	5.9	49.01	1.6	#N/A	45.6967	126.637	4.72109	529	Phaeozems	515F/806R	Agricultural Soil with 4% Biochar Aug-1	100	Biochar	corn stalks	Crop Straw	0–15		3
494	Changes of bacterial community compositions after three years of biochar application in a black soil of northeast China		3	SRR4450538	PRJNA347897	5.9	49.01	1.6	#N/A	45.6967	126.637	4.72109	529	Phaeozems	515F/806R	Agricultural Soil with 4% Biochar Aug-1	100	Biochar	corn stalks	Crop Straw	0–15		3
495	Changes of bacterial community compositions after three years of biochar application in a black soil of northeast China		3	SRR4450555	PRJNA347897	5.9	49.01	1.6	#N/A	45.6967	126.637	4.72109	529	Phaeozems	515F/806R	Agricultural Soil with 4% Biochar Aug-2	100	Biochar	corn stalks	Crop Straw	0–15		3
496	Changes of bacterial community compositions after three years of biochar application in a black soil of northeast China		3	SRR4450556	PRJNA347897	5.9	49.01	1.6	#N/A	45.6967	126.637	4.72109	529	Phaeozems	515F/806R	Agricultural Soil with 4% Biochar Aug-2	100	Biochar	corn stalks	Crop Straw	0–15		3
497	Changes of bacterial community compositions after three years of biochar application in a black soil of northeast China		3	SRR4450557	PRJNA347897	5.9	49.01	1.6	#N/A	45.6967	126.637	4.72109	529	Phaeozems	515F/806R	Agricultural Soil with 4% Biochar Aug-3	100	Biochar	corn stalks	Crop Straw	0–15		3
498	Changes of bacterial community compositions after three years of biochar application in a black soil of northeast China		3	SRR4450558	PRJNA347897	5.9	49.01	1.6	#N/A	45.6967	126.637	4.72109	529	Phaeozems	515F/806R	Agricultural Soil with 4% Biochar Aug-3	100	Biochar	corn stalks	Crop Straw	0–15		3
499	Changes of bacterial community compositions after three years of biochar application in a black soil of northeast China		3	SRR4450559	PRJNA347897	5.9	82.87	2.25	#N/A	45.6967	126.637	4.72109	529	Phaeozems	515F/806R	Agricultural Soil with 8% Biochar Aug-1	200	Biochar	corn stalks	Crop Straw	0–15		3
500	Changes of bacterial community compositions after three years of biochar application in a black soil of northeast China		3	SRR4450560	PRJNA347897	5.9	82.87	2.25	#N/A	45.6967	126.637	4.72109	529	Phaeozems	515F/806R	Agricultural Soil with 8% Biochar Aug-1	200	Biochar	corn stalks	Crop Straw	0–15		3
501	Changes of bacterial community compositions after three years of biochar application in a black soil of northeast China		3	SRR4450588	PRJNA347897	5.9	82.87	2.25	#N/A	45.6967	126.637	4.72109	529	Phaeozems	515F/806R	Agricultural Soil with 8% Biochar Aug-2	200	Biochar	corn stalks	Crop Straw	0–15		3
502	Changes of bacterial community compositions after three years of biochar application in a black soil of northeast China		3	SRR4450589	PRJNA347897	5.9	82.87	2.25	#N/A	45.6967	126.637	4.72109	529	Phaeozems	515F/806R	Agricultural Soil with 8% Biochar Aug-2	200	Biochar	corn stalks	Crop Straw	0–15		3
503	Changes of bacterial community compositions after three years of biochar application in a black soil of northeast China		3	SRR4450590	PRJNA347897	5.9	82.87	2.25	#N/A	45.6967	126.637	4.72109	529	Phaeozems	515F/806R	Agricultural Soil with 8% Biochar Aug-3	200	Biochar	corn stalks	Crop Straw	0–15		3
504	Changes of bacterial community compositions after three years of biochar application in a black soil of northeast China		3	SRR4450591	PRJNA347897	5.9	82.87	2.25	#N/A	45.6967	126.637	4.72109	529	Phaeozems	515F/806R	Agricultural Soil with 8% Biochar Aug-3	200	Biochar	corn stalks	Crop Straw	0–15		3
505	Changes of bacterial community compositions after three years of biochar application in a black soil of northeast China			SRR4450595	PRJNA347897	5.79	19.54	1.05	#N/A	45.6967	126.637	4.72109	529	Phaeozems	515F/806R	Agricultural Soil with 0% Biochar Oct-1	0	Control			0–15
506	Changes of bacterial community compositions after three years of biochar application in a black soil of northeast China			SRR4450596	PRJNA347897	5.79	19.54	1.05	#N/A	45.6967	126.637	4.72109	529	Phaeozems	515F/806R	Agricultural Soil with 0% Biochar Oct-1	0	Control			0–15
507	Changes of bacterial community compositions after three years of biochar application in a black soil of northeast China			SRR4450597	PRJNA347897	5.79	19.54	1.05	#N/A	45.6967	126.637	4.72109	529	Phaeozems	515F/806R	Agricultural Soil with 0% Biochar Oct-2	0	Control			0–15
508	Changes of bacterial community compositions after three years of biochar application in a black soil of northeast China			SRR4450598	PRJNA347897	5.79	19.54	1.05	#N/A	45.6967	126.637	4.72109	529	Phaeozems	515F/806R	Agricultural Soil with 0% Biochar Oct-2	0	Control			0–15
509	Changes of bacterial community compositions after three years of biochar application in a black soil of northeast China			SRR4450599	PRJNA347897	5.79	19.54	1.05	#N/A	45.6967	126.637	4.72109	529	Phaeozems	515F/806R	Agricultural Soil with 0% Biochar Oct-3	0	Control			0–15
510	Changes of bacterial community compositions after three years of biochar application in a black soil of northeast China			SRR4450600	PRJNA347897	5.79	19.54	1.05	#N/A	45.6967	126.637	4.72109	529	Phaeozems	515F/806R	Agricultural Soil with 0% Biochar Oct-3	0	Control			0–15
511	Changes of bacterial community compositions after three years of biochar application in a black soil of northeast China		3	SRR4450601	PRJNA347897	5.84	35.3	1.38	#N/A	45.6967	126.637	4.72109	529	Phaeozems	515F/806R	Agricultural Soil with 2% Biochar Oct-1	50	Biochar	corn stalks	Crop Straw	0–15		3
512	Changes of bacterial community compositions after three years of biochar application in a black soil of northeast China		3	SRR4450602	PRJNA347897	5.84	35.3	1.38	#N/A	45.6967	126.637	4.72109	529	Phaeozems	515F/806R	Agricultural Soil with 2% Biochar Oct-1	50	Biochar	corn stalks	Crop Straw	0–15		3
513	Changes of bacterial community compositions after three years of biochar application in a black soil of northeast China		3	SRR4450603	PRJNA347897	5.84	35.3	1.38	#N/A	45.6967	126.637	4.72109	529	Phaeozems	515F/806R	Agricultural Soil with 2% Biochar Oct-2	50	Biochar	corn stalks	Crop Straw	0–15		3
514	Changes of bacterial community compositions after three years of biochar application in a black soil of northeast China		3	SRR4450604	PRJNA347897	5.84	35.3	1.38	#N/A	45.6967	126.637	4.72109	529	Phaeozems	515F/806R	Agricultural Soil with 2% Biochar Oct-2	50	Biochar	corn stalks	Crop Straw	0–15		3
515	Changes of bacterial community compositions after three years of biochar application in a black soil of northeast China		3	SRR4450605	PRJNA347897	5.84	35.3	1.38	#N/A	45.6967	126.637	4.72109	529	Phaeozems	515F/806R	Agricultural Soil with 2% Biochar Oct-3	50	Biochar	corn stalks	Crop Straw	0–15		3
516	Changes of bacterial community compositions after three years of biochar application in a black soil of northeast China		3	SRR4450606	PRJNA347897	5.84	35.3	1.38	#N/A	45.6967	126.637	4.72109	529	Phaeozems	515F/806R	Agricultural Soil with 2% Biochar Oct-3	50	Biochar	corn stalks	Crop Straw	0–15		3
517	Changes of bacterial community compositions after three years of biochar application in a black soil of northeast China		3	SRR4450607	PRJNA347897	5.91	47.27	1.55	#N/A	45.6967	126.637	4.72109	529	Phaeozems	515F/806R	Agricultural Soil with 4% Biochar Oct-1	100	Biochar	corn stalks	Crop Straw	0–15		3
518	Changes of bacterial community compositions after three years of biochar application in a black soil of northeast China		3	SRR4450608	PRJNA347897	5.91	47.27	1.55	#N/A	45.6967	126.637	4.72109	529	Phaeozems	515F/806R	Agricultural Soil with 4% Biochar Oct-1	100	Biochar	corn stalks	Crop Straw	0–15		3
519	Changes of bacterial community compositions after three years of biochar application in a black soil of northeast China		3	SRR4450609	PRJNA347897	5.91	47.27	1.55	#N/A	45.6967	126.637	4.72109	529	Phaeozems	515F/806R	Agricultural Soil with 4% Biochar Oct-2	100	Biochar	corn stalks	Crop Straw	0–15		3
520	Changes of bacterial community compositions after three years of biochar application in a black soil of northeast China		3	SRR4450610	PRJNA347897	5.91	47.27	1.55	#N/A	45.6967	126.637	4.72109	529	Phaeozems	515F/806R	Agricultural Soil with 4% Biochar Oct-2	100	Biochar	corn stalks	Crop Straw	0–15		3
521	Changes of bacterial community compositions after three years of biochar application in a black soil of northeast China		3	SRR4450611	PRJNA347897	5.91	47.27	1.55	#N/A	45.6967	126.637	4.72109	529	Phaeozems	515F/806R	Agricultural Soil with 4% Biochar Oct-3	100	Biochar	corn stalks	Crop Straw	0–15		3
522	Changes of bacterial community compositions after three years of biochar application in a black soil of northeast China		3	SRR4450612	PRJNA347897	5.91	47.27	1.55	#N/A	45.6967	126.637	4.72109	529	Phaeozems	515F/806R	Agricultural Soil with 4% Biochar Oct-3	100	Biochar	corn stalks	Crop Straw	0–15		3
523	Changes of bacterial community compositions after three years of biochar application in a black soil of northeast China		3	SRR4450613	PRJNA347897	5.91	89.94	2.27	#N/A	45.6967	126.637	4.72109	529	Phaeozems	515F/806R	Agricultural Soil with 8% Biochar Oct-1	200	Biochar	corn stalks	Crop Straw	0–15		3
524	Changes of bacterial community compositions after three years of biochar application in a black soil of northeast China		3	SRR4450614	PRJNA347897	5.91	89.94	2.27	#N/A	45.6967	126.637	4.72109	529	Phaeozems	515F/806R	Agricultural Soil with 8% Biochar Oct-1	200	Biochar	corn stalks	Crop Straw	0–15		3
525	Changes of bacterial community compositions after three years of biochar application in a black soil of northeast China		3	SRR4450615	PRJNA347897	5.91	89.94	2.27	#N/A	45.6967	126.637	4.72109	529	Phaeozems	515F/806R	Agricultural Soil with 8% Biochar Oct-2	200	Biochar	corn stalks	Crop Straw	0–15		3
526	Changes of bacterial community compositions after three years of biochar application in a black soil of northeast China		3	SRR4450616	PRJNA347897	5.91	89.94	2.27	#N/A	45.6967	126.637	4.72109	529	Phaeozems	515F/806R	Agricultural Soil with 8% Biochar Oct-2	200	Biochar	corn stalks	Crop Straw	0–15		3
527	Changes of bacterial community compositions after three years of biochar application in a black soil of northeast China		3	SRR4450618	PRJNA347897	5.91	89.94	2.27	#N/A	45.6967	126.637	4.72109	529	Phaeozems	515F/806R	Agricultural Soil with 8% Biochar Oct-3	200	Biochar	corn stalks	Crop Straw	0–15		3
528	Changes of bacterial community compositions after three years of biochar application in a black soil of northeast China		3	SRR4450619	PRJNA347897	5.91	89.94	2.27	#N/A	45.6967	126.637	4.72109	529	Phaeozems	515F/806R	Agricultural Soil with 8% Biochar Oct-3	200	Biochar	corn stalks	Crop Straw	0–15		3
529	The greatest potential benefit of biochar return on bacterial community structure among three maize-straw products after eight-year field experiment in Mollisols			SRR5003849	PRJNA352638	5.96	27.63	2.09	1.08	45.6967	126.637	4.72109	529	Mollisol	515F/907R	CCB1	0	Control			0–15
530	The greatest potential benefit of biochar return on bacterial community structure among three maize-straw products after eight-year field experiment in Mollisols			SRR5003860	PRJNA352638	5.96	27.63	2.09	1.08	45.6967	126.637	4.72109	529	Mollisol	515F/907R	CCB2	0	Control			0–15
531	The greatest potential benefit of biochar return on bacterial community structure among three maize-straw products after eight-year field experiment in Mollisols			SRR5003918	PRJNA352638	5.96	27.63	2.09	1.08	45.6967	126.637	4.72109	529	Mollisol	515F/907R	CCB5	0	Control			0–15
532	The greatest potential benefit of biochar return on bacterial community structure among three maize-straw products after eight-year field experiment in Mollisols			SRR5003920	PRJNA352638	5.96	27.63	2.09	1.08	45.6967	126.637	4.72109	529	Mollisol	515F/907R	CCB6	0	Control			0–15
533	The greatest potential benefit of biochar return on bacterial community structure among three maize-straw products after eight-year field experiment in Mollisols			SRR5006781	PRJNA352638	5.96	27.63	2.09	1.08	45.6967	126.637	4.72109	529	Mollisol	515F/907R	CCB9	0	Control			0–15
534	The greatest potential benefit of biochar return on bacterial community structure among three maize-straw products after eight-year field experiment in Mollisols			SRR5006783	PRJNA352638	5.96	27.63	2.09	1.08	45.6967	126.637	4.72109	529	Mollisol	515F/907R	CCB10	0	Control			0–15
535	The greatest potential benefit of biochar return on bacterial community structure among three maize-straw products after eight-year field experiment in Mollisols	7	8	SRR5006964	PRJNA352638	6.35	35.31	2.41	0.96	45.6967	126.637	4.72109	529	Mollisol	515F/907R	CRB3	48	Biochar	maize straw	Crop Straw	0–15	500	8
536	The greatest potential benefit of biochar return on bacterial community structure among three maize-straw products after eight-year field experiment in Mollisols	7	8	SRR5006968	PRJNA352638	6.35	35.31	2.41	0.96	45.6967	126.637	4.72109	529	Mollisol	515F/907R	CRB4	48	Biochar	maize straw	Crop Straw	0–15	500	8
537	The greatest potential benefit of biochar return on bacterial community structure among three maize-straw products after eight-year field experiment in Mollisols	7	8	SRR5006978	PRJNA352638	6.35	35.31	2.41	0.96	45.6967	126.637	4.72109	529	Mollisol	515F/907R	CRB7	48	Biochar	maize straw	Crop Straw	0–15	500	8
538	The greatest potential benefit of biochar return on bacterial community structure among three maize-straw products after eight-year field experiment in Mollisols	7	8	SRR5007005	PRJNA352638	6.35	35.31	2.41	0.96	45.6967	126.637	4.72109	529	Mollisol	515F/907R	CRB8	48	Biochar	maize straw	Crop Straw	0–15	500	8
539	The greatest potential benefit of biochar return on bacterial community structure among three maize-straw products after eight-year field experiment in Mollisols	7	8	SRR5007012	PRJNA352638	6.35	35.31	2.41	0.96	45.6967	126.637	4.72109	529	Mollisol	515F/907R	CRB11	48	Biochar	maize straw	Crop Straw	0–15	500	8
540	The greatest potential benefit of biochar return on bacterial community structure among three maize-straw products after eight-year field experiment in Mollisols	7	8	SRR5007014	PRJNA352638	6.35	35.31	2.41	0.96	45.6967	126.637	4.72109	529	Mollisol	515F/907R	CRB12	48	Biochar	maize straw	Crop Straw	0–15	500	8
541	Biochar application influences microbial assemblage complexity and composition due to soil and bioenergy crop type interactions		1	SRR5233150	PRJNA371491	#N/A	#N/A	#N/A	#N/A	21.3375	-157.725	23.1954	2482	Mollisol	338F/518R	Biochar; 16.27 Mg/ha; 2014-04-15	16.27	Biochar	woodchip and anaerobic digester	Wood Materials	0-10	600	1
542	Biochar application influences microbial assemblage complexity and composition due to soil and bioenergy crop type interactions		1	SRR5233151	PRJNA371491	#N/A	#N/A	#N/A	#N/A	21.3375	-157.725	23.1954	2482	Mollisol	338F/518R	Biochar; 16.27 Mg/ha; 2014-04-15	16.27	Biochar	woodchip and anaerobic digester	Wood Materials	0-10	600	1
543	Biochar application influences microbial assemblage complexity and composition due to soil and bioenergy crop type interactions		1	SRR5233152	PRJNA371491	#N/A	#N/A	#N/A	#N/A	21.3375	-157.725	23.1954	2482	Mollisol	338F/518R	Biochar; 16.27 Mg/ha; 2014-04-15	16.27	Biochar	woodchip and anaerobic digester	Wood Materials	0-10	600	1
544	Biochar application influences microbial assemblage complexity and composition due to soil and bioenergy crop type interactions		1	SRR5233153	PRJNA371491	#N/A	#N/A	#N/A	#N/A	21.3375	-157.725	23.1954	2482	Mollisol	338F/518R	Biochar; 16.27 Mg/ha; 2014-04-15	16.27	Biochar	woodchip and anaerobic digester	Wood Materials	0-10	600	1
545	Biochar application influences microbial assemblage complexity and composition due to soil and bioenergy crop type interactions		1	SRR5233154	PRJNA371491	#N/A	#N/A	#N/A	#N/A	21.3375	-157.725	23.1954	2482	Mollisol	338F/518R	Biochar; 16.27 Mg/ha; 2014-04-15	16.27	Biochar	woodchip and anaerobic digester	Wood Materials	0-10	600	1
546	Biochar application influences microbial assemblage complexity and composition due to soil and bioenergy crop type interactions		1	SRR5233155	PRJNA371491	#N/A	#N/A	#N/A	#N/A	21.3375	-157.725	23.1954	2482	Mollisol	338F/518R	Biochar; 16.27 Mg/ha; 2014-04-15	16.27	Biochar	woodchip and anaerobic digester	Wood Materials	0-10	600	1
547	Biochar application influences microbial assemblage complexity and composition due to soil and bioenergy crop type interactions		1	SRR5233156	PRJNA371491	#N/A	#N/A	#N/A	#N/A	21.3375	-157.725	23.1954	2482	Mollisol	338F/518R	Biochar; 16.27 Mg/ha; 2014-04-15	16.27	Biochar	woodchip and anaerobic digester	Wood Materials	0-10	600	1
548	Biochar application influences microbial assemblage complexity and composition due to soil and bioenergy crop type interactions		1	SRR5233157	PRJNA371491	#N/A	#N/A	#N/A	#N/A	21.3375	-157.725	23.1954	2482	Mollisol	338F/518R	Biochar; 16.27 Mg/ha; 2014-04-15	16.27	Biochar	woodchip and anaerobic digester	Wood Materials	0-10	600	1
549	Biochar application influences microbial assemblage complexity and composition due to soil and bioenergy crop type interactions		1	SRR5233158	PRJNA371491	#N/A	#N/A	#N/A	#N/A	21.3375	-157.725	23.1954	2482	Mollisol	338F/518R	Biochar; 16.27 Mg/ha; 2013-11-19	16.27	Biochar	woodchip and anaerobic digester	Wood Materials	0-10	600	1
550	Biochar application influences microbial assemblage complexity and composition due to soil and bioenergy crop type interactions		1	SRR5233159	PRJNA371491	#N/A	#N/A	#N/A	#N/A	21.3375	-157.725	23.1954	2482	Mollisol	338F/518R	Biochar; 16.27 Mg/ha; 2013-11-19	16.27	Biochar	woodchip and anaerobic digester	Wood Materials	0-10	600	1
551	Biochar application influences microbial assemblage complexity and composition due to soil and bioenergy crop type interactions		1	SRR5233160	PRJNA371491	#N/A	#N/A	#N/A	#N/A	21.3375	-157.725	23.1954	2482	Mollisol	338F/518R	Biochar; 16.27 Mg/ha; 2013-11-19	16.27	Biochar	woodchip and anaerobic digester	Wood Materials	0-10	600	1
552	Biochar application influences microbial assemblage complexity and composition due to soil and bioenergy crop type interactions		1	SRR5233161	PRJNA371491	#N/A	#N/A	#N/A	#N/A	21.3375	-157.725	23.1954	2482	Mollisol	338F/518R	Biochar; 16.27 Mg/ha; 2013-11-21	16.27	Biochar	woodchip and anaerobic digester	Wood Materials	0-10	600	1
553	Biochar application influences microbial assemblage complexity and composition due to soil and bioenergy crop type interactions		1	SRR5233162	PRJNA371491	#N/A	#N/A	#N/A	#N/A	21.3375	-157.725	23.1954	2482	Mollisol	338F/518R	Biochar; 16.27 Mg/ha; 2013-11-21	16.27	Biochar	woodchip and anaerobic digester	Wood Materials	0-10	600	1
554	Biochar application influences microbial assemblage complexity and composition due to soil and bioenergy crop type interactions		1	SRR5233163	PRJNA371491	#N/A	#N/A	#N/A	#N/A	21.3375	-157.725	23.1954	2482	Mollisol	338F/518R	Biochar; 16.27 Mg/ha; 2013-11-21	16.27	Biochar	woodchip and anaerobic digester	Wood Materials	0-10	600	1
555	Biochar application influences microbial assemblage complexity and composition due to soil and bioenergy crop type interactions		1	SRR5233164	PRJNA371491	#N/A	#N/A	#N/A	#N/A	21.3375	-157.725	23.1954	2482	Mollisol	338F/518R	Biochar; 16.27 Mg/ha; 2013-11-21	16.27	Biochar	woodchip and anaerobic digester	Wood Materials	0-10	600	1
556	Biochar application influences microbial assemblage complexity and composition due to soil and bioenergy crop type interactions		1	SRR5233165	PRJNA371491	#N/A	#N/A	#N/A	#N/A	21.3375	-157.725	23.1954	2482	Mollisol	338F/518R	Biochar; 16.27 Mg/ha; 2013-11-21	16.27	Biochar	woodchip and anaerobic digester	Wood Materials	0-10	600	1
557	Biochar application influences microbial assemblage complexity and composition due to soil and bioenergy crop type interactions		1	SRR5233166	PRJNA371491	#N/A	#N/A	#N/A	#N/A	21.3375	-157.725	23.1954	2482	Mollisol	338F/518R	Biochar; 16.27 Mg/ha; 2013-11-21	16.27	Biochar	woodchip and anaerobic digester	Wood Materials	0-10	600	1
558	Biochar application influences microbial assemblage complexity and composition due to soil and bioenergy crop type interactions		1	SRR5233167	PRJNA371491	#N/A	#N/A	#N/A	#N/A	21.3375	-157.725	23.1954	2482	Mollisol	338F/518R	Biochar; 16.27 Mg/ha; 2013-11-21	16.27	Biochar	woodchip and anaerobic digester	Wood Materials	0-10	600	1
559	Biochar application influences microbial assemblage complexity and composition due to soil and bioenergy crop type interactions		1	SRR5233168	PRJNA371491	#N/A	#N/A	#N/A	#N/A	21.3375	-157.725	23.1954	2482	Mollisol	338F/518R	Biochar; 16.27 Mg/ha; 2013-11-21	16.27	Biochar	woodchip and anaerobic digester	Wood Materials	0-10	600	1
560	Biochar application influences microbial assemblage complexity and composition due to soil and bioenergy crop type interactions		1	SRR5233169	PRJNA371491	#N/A	#N/A	#N/A	#N/A	21.3375	-157.725	23.1954	2482	Mollisol	338F/518R	Biochar; 16.27 Mg/ha; 2013-11-21	16.27	Biochar	woodchip and anaerobic digester	Wood Materials	0-10	600	1
561	Biochar application influences microbial assemblage complexity and composition due to soil and bioenergy crop type interactions		1	SRR5233170	PRJNA371491	#N/A	#N/A	#N/A	#N/A	21.3375	-157.725	23.1954	2482	Mollisol	338F/518R	Biochar; 16.27 Mg/ha; 2013-11-21	16.27	Biochar	woodchip and anaerobic digester	Wood Materials	0-10	600	1
562	Biochar application influences microbial assemblage complexity and composition due to soil and bioenergy crop type interactions		1	SRR5233171	PRJNA371491	#N/A	#N/A	#N/A	#N/A	21.3375	-157.725	23.1954	2482	Mollisol	338F/518R	Biochar; 16.27 Mg/ha; 2013-11-21	16.27	Biochar	woodchip and anaerobic digester	Wood Materials	0-10	600	1
563	Biochar application influences microbial assemblage complexity and composition due to soil and bioenergy crop type interactions		1	SRR5233172	PRJNA371491	#N/A	#N/A	#N/A	#N/A	21.3375	-157.725	23.1954	2482	Mollisol	338F/518R	Biochar; 16.27 Mg/ha; 2013-11-21	16.27	Biochar	woodchip and anaerobic digester	Wood Materials	0-10	600	1
564	Biochar application influences microbial assemblage complexity and composition due to soil and bioenergy crop type interactions		1	SRR5233173	PRJNA371491	#N/A	#N/A	#N/A	#N/A	21.3375	-157.725	23.1954	2482	Mollisol	338F/518R	Biochar; 16.27 Mg/ha; 2013-11-21	16.27	Biochar	woodchip and anaerobic digester	Wood Materials	0-10	600	1
565	Biochar application influences microbial assemblage complexity and composition due to soil and bioenergy crop type interactions		1	SRR5233174	PRJNA371491	#N/A	#N/A	#N/A	#N/A	21.3375	-157.725	23.1954	2482	Mollisol	338F/518R	Biochar; 16.27 Mg/ha; 2013-11-21	16.27	Biochar	woodchip and anaerobic digester	Wood Materials	0-10	600	1
566	Biochar application influences microbial assemblage complexity and composition due to soil and bioenergy crop type interactions		1	SRR5233176	PRJNA371491	#N/A	#N/A	#N/A	#N/A	21.3375	-157.725	23.1954	2482	Mollisol	338F/518R	Biochar; 16.27 Mg/ha; 2013-11-21	16.27	Biochar	woodchip and anaerobic digester	Wood Materials	0-10	600	1
567	Biochar application influences microbial assemblage complexity and composition due to soil and bioenergy crop type interactions		1	SRR5233177	PRJNA371491	#N/A	#N/A	#N/A	#N/A	21.3375	-157.725	23.1954	2482	Mollisol	338F/518R	Biochar; 16.27 Mg/ha; 2013-11-21	16.27	Biochar	woodchip and anaerobic digester	Wood Materials	0-10	600	1
568	Biochar application influences microbial assemblage complexity and composition due to soil and bioenergy crop type interactions		1	SRR5233178	PRJNA371491	#N/A	#N/A	#N/A	#N/A	21.3375	-157.725	23.1954	2482	Mollisol	338F/518R	Biochar; 16.27 Mg/ha; 2013-11-21	16.27	Biochar	woodchip and anaerobic digester	Wood Materials	0-10	600	1
569	Biochar application influences microbial assemblage complexity and composition due to soil and bioenergy crop type interactions		1	SRR5233179	PRJNA371491	#N/A	#N/A	#N/A	#N/A	21.3375	-157.725	23.1954	2482	Mollisol	338F/518R	Biochar; 16.27 Mg/ha; 2013-11-21	16.27	Biochar	woodchip and anaerobic digester	Wood Materials	0-10	600	1
570	Biochar application influences microbial assemblage complexity and composition due to soil and bioenergy crop type interactions		1	SRR5233180	PRJNA371491	#N/A	#N/A	#N/A	#N/A	21.3375	-157.725	23.1954	2482	Mollisol	338F/518R	Biochar; 16.27 Mg/ha; 2013-11-21	16.27	Biochar	woodchip and anaerobic digester	Wood Materials	0-10	600	1
571	Biochar application influences microbial assemblage complexity and composition due to soil and bioenergy crop type interactions		1	SRR5233181	PRJNA371491	#N/A	#N/A	#N/A	#N/A	21.3375	-157.725	23.1954	2482	Mollisol	338F/518R	Biochar; 16.27 Mg/ha; 2013-11-21	16.27	Biochar	woodchip and anaerobic digester	Wood Materials	0-10	600	1
572	Biochar application influences microbial assemblage complexity and composition due to soil and bioenergy crop type interactions		1	SRR5233182	PRJNA371491	#N/A	#N/A	#N/A	#N/A	21.3375	-157.725	23.1954	2482	Mollisol	338F/518R	Biochar; 16.27 Mg/ha; 2013-11-21	16.27	Biochar	woodchip and anaerobic digester	Wood Materials	0-10	600	1
573	Biochar application influences microbial assemblage complexity and composition due to soil and bioenergy crop type interactions		1	SRR5233183	PRJNA371491	#N/A	#N/A	#N/A	#N/A	21.3375	-157.725	23.1954	2482	Mollisol	338F/518R	Biochar; 16.27 Mg/ha; 2014-02-27	16.27	Biochar	woodchip and anaerobic digester	Wood Materials	0-10	600	1
574	Biochar application influences microbial assemblage complexity and composition due to soil and bioenergy crop type interactions		1	SRR5233184	PRJNA371491	#N/A	#N/A	#N/A	#N/A	21.3375	-157.725	23.1954	2482	Mollisol	338F/518R	Biochar; 16.27 Mg/ha; 2014-02-27	16.27	Biochar	woodchip and anaerobic digester	Wood Materials	0-10	600	1
575	Biochar application influences microbial assemblage complexity and composition due to soil and bioenergy crop type interactions		1	SRR5233185	PRJNA371491	#N/A	#N/A	#N/A	#N/A	21.3375	-157.725	23.1954	2482	Mollisol	338F/518R	Biochar; 16.27 Mg/ha; 2014-02-27	16.27	Biochar	woodchip and anaerobic digester	Wood Materials	0-10	600	1
576	Biochar application influences microbial assemblage complexity and composition due to soil and bioenergy crop type interactions		1	SRR5233186	PRJNA371491	#N/A	#N/A	#N/A	#N/A	21.3375	-157.725	23.1954	2482	Mollisol	338F/518R	Biochar; 16.27 Mg/ha; 2014-02-27	16.27	Biochar	woodchip and anaerobic digester	Wood Materials	0-10	600	1
577	Biochar application influences microbial assemblage complexity and composition due to soil and bioenergy crop type interactions		1	SRR5233187	PRJNA371491	#N/A	#N/A	#N/A	#N/A	21.3375	-157.725	23.1954	2482	Mollisol	338F/518R	Biochar; 16.27 Mg/ha; 2014-02-27	16.27	Biochar	woodchip and anaerobic digester	Wood Materials	0-10	600	1
578	Biochar application influences microbial assemblage complexity and composition due to soil and bioenergy crop type interactions		1	SRR5233188	PRJNA371491	#N/A	#N/A	#N/A	#N/A	21.3375	-157.725	23.1954	2482	Mollisol	338F/518R	Biochar; 16.27 Mg/ha; 2014-02-27	16.27	Biochar	woodchip and anaerobic digester	Wood Materials	0-10	600	1
579	Biochar application influences microbial assemblage complexity and composition due to soil and bioenergy crop type interactions		1	SRR5233189	PRJNA371491	#N/A	#N/A	#N/A	#N/A	21.3375	-157.725	23.1954	2482	Mollisol	338F/518R	Biochar; 16.27 Mg/ha; 2014-02-27	16.27	Biochar	woodchip and anaerobic digester	Wood Materials	0-10	600	1
580	Biochar application influences microbial assemblage complexity and composition due to soil and bioenergy crop type interactions		1	SRR5233190	PRJNA371491	#N/A	#N/A	#N/A	#N/A	21.3375	-157.725	23.1954	2482	Mollisol	338F/518R	Biochar; 16.27 Mg/ha; 2014-02-27	16.27	Biochar	woodchip and anaerobic digester	Wood Materials	0-10	600	1
581	Biochar application influences microbial assemblage complexity and composition due to soil and bioenergy crop type interactions		1	SRR5233191	PRJNA371491	#N/A	#N/A	#N/A	#N/A	21.3375	-157.725	23.1954	2482	Mollisol	338F/518R	Biochar; 16.27 Mg/ha; 2014-02-27	16.27	Biochar	woodchip and anaerobic digester	Wood Materials	0-10	600	1
582	Biochar application influences microbial assemblage complexity and composition due to soil and bioenergy crop type interactions		1	SRR5233192	PRJNA371491	#N/A	#N/A	#N/A	#N/A	21.3375	-157.725	23.1954	2482	Mollisol	338F/518R	Biochar; 16.27 Mg/ha; 2014-02-27	16.27	Biochar	woodchip and anaerobic digester	Wood Materials	0-10	600	1
583	Biochar application influences microbial assemblage complexity and composition due to soil and bioenergy crop type interactions		1	SRR5233193	PRJNA371491	#N/A	#N/A	#N/A	#N/A	21.3375	-157.725	23.1954	2482	Mollisol	338F/518R	Biochar; 16.27 Mg/ha; 2014-02-27	16.27	Biochar	woodchip and anaerobic digester	Wood Materials	0-10	600	1
584	Biochar application influences microbial assemblage complexity and composition due to soil and bioenergy crop type interactions		1	SRR5233194	PRJNA371491	#N/A	#N/A	#N/A	#N/A	21.3375	-157.725	23.1954	2482	Mollisol	338F/518R	Biochar; 16.27 Mg/ha; 2014-02-27	16.27	Biochar	woodchip and anaerobic digester	Wood Materials	0-10	600	1
585	Biochar application influences microbial assemblage complexity and composition due to soil and bioenergy crop type interactions		1	SRR5233195	PRJNA371491	#N/A	#N/A	#N/A	#N/A	21.3375	-157.725	23.1954	2482	Mollisol	338F/518R	Biochar; 16.27 Mg/ha; 2014-02-27	16.27	Biochar	woodchip and anaerobic digester	Wood Materials	0-10	600	1
586	Biochar application influences microbial assemblage complexity and composition due to soil and bioenergy crop type interactions		1	SRR5233196	PRJNA371491	#N/A	#N/A	#N/A	#N/A	21.3375	-157.725	23.1954	2482	Mollisol	338F/518R	Biochar; 16.27 Mg/ha; 2014-02-27	16.27	Biochar	woodchip and anaerobic digester	Wood Materials	0-10	600	1
587	Biochar application influences microbial assemblage complexity and composition due to soil and bioenergy crop type interactions		1	SRR5233197	PRJNA371491	#N/A	#N/A	#N/A	#N/A	21.3375	-157.725	23.1954	2482	Mollisol	338F/518R	Biochar; 16.27 Mg/ha; 2014-02-27	16.27	Biochar	woodchip and anaerobic digester	Wood Materials	0-10	600	1
588	Biochar application influences microbial assemblage complexity and composition due to soil and bioenergy crop type interactions		1	SRR5233198	PRJNA371491	#N/A	#N/A	#N/A	#N/A	21.3375	-157.725	23.1954	2482	Mollisol	338F/518R	Biochar; 16.27 Mg/ha; 2014-02-27	16.27	Biochar	woodchip and anaerobic digester	Wood Materials	0-10	600	1
589	Biochar application influences microbial assemblage complexity and composition due to soil and bioenergy crop type interactions		1	SRR5233199	PRJNA371491	#N/A	#N/A	#N/A	#N/A	21.3375	-157.725	23.1954	2482	Mollisol	338F/518R	Biochar; 16.27 Mg/ha; 2014-02-27	16.27	Biochar	woodchip and anaerobic digester	Wood Materials	0-10	600	1
590	Biochar application influences microbial assemblage complexity and composition due to soil and bioenergy crop type interactions		1	SRR5233200	PRJNA371491	#N/A	#N/A	#N/A	#N/A	21.3375	-157.725	23.1954	2482	Mollisol	338F/518R	Biochar; 16.27 Mg/ha; 2014-02-27	16.27	Biochar	woodchip and anaerobic digester	Wood Materials	0-10	600	1
591	Biochar application influences microbial assemblage complexity and composition due to soil and bioenergy crop type interactions		1	SRR5233201	PRJNA371491	#N/A	#N/A	#N/A	#N/A	21.3375	-157.725	23.1954	2482	Mollisol	338F/518R	Biochar; 16.27 Mg/ha; 2014-02-27	16.27	Biochar	woodchip and anaerobic digester	Wood Materials	0-10	600	1
592	Biochar application influences microbial assemblage complexity and composition due to soil and bioenergy crop type interactions		1	SRR5233202	PRJNA371491	#N/A	#N/A	#N/A	#N/A	21.3375	-157.725	23.1954	2482	Mollisol	338F/518R	Biochar; 16.27 Mg/ha; 2014-02-27	16.27	Biochar	woodchip and anaerobic digester	Wood Materials	0-10	600	1
593	Biochar application influences microbial assemblage complexity and composition due to soil and bioenergy crop type interactions			SRR5233203	PRJNA371491	#N/A	#N/A	#N/A	#N/A	21.3375	-157.725	23.1954	2482	Mollisol	338F/518R		0	Control			0-10
594	Biochar application influences microbial assemblage complexity and composition due to soil and bioenergy crop type interactions			SRR5233204	PRJNA371491	#N/A	#N/A	#N/A	#N/A	21.3375	-157.725	23.1954	2482	Mollisol	338F/518R		0	Control			0-10
595	Biochar application influences microbial assemblage complexity and composition due to soil and bioenergy crop type interactions			SRR5233205	PRJNA371491	#N/A	#N/A	#N/A	#N/A	21.3375	-157.725	23.1954	2482	Mollisol	338F/518R		0	Control			0-10
596	Biochar application influences microbial assemblage complexity and composition due to soil and bioenergy crop type interactions			SRR5233206	PRJNA371491	#N/A	#N/A	#N/A	#N/A	21.3375	-157.725	23.1954	2482	Mollisol	338F/518R		0	Control			0-10
597	Biochar application influences microbial assemblage complexity and composition due to soil and bioenergy crop type interactions			SRR5233207	PRJNA371491	#N/A	#N/A	#N/A	#N/A	21.3375	-157.725	23.1954	2482	Mollisol	338F/518R		0	Control			0-10
598	Biochar application influences microbial assemblage complexity and composition due to soil and bioenergy crop type interactions			SRR5233208	PRJNA371491	#N/A	#N/A	#N/A	#N/A	21.3375	-157.725	23.1954	2482	Mollisol	338F/518R		0	Control			0-10
599	Biochar application influences microbial assemblage complexity and composition due to soil and bioenergy crop type interactions			SRR5233209	PRJNA371491	#N/A	#N/A	#N/A	#N/A	21.3375	-157.725	23.1954	2482	Mollisol	338F/518R		0	Control			0-10
600	Biochar application influences microbial assemblage complexity and composition due to soil and bioenergy crop type interactions			SRR5233210	PRJNA371491	#N/A	#N/A	#N/A	#N/A	21.3375	-157.725	23.1954	2482	Mollisol	338F/518R		0	Control			0-10
601	Biochar application influences microbial assemblage complexity and composition due to soil and bioenergy crop type interactions			SRR5233211	PRJNA371491	#N/A	#N/A	#N/A	#N/A	21.3375	-157.725	23.1954	2482	Mollisol	338F/518R		0	Control			0-10
602	Biochar application influences microbial assemblage complexity and composition due to soil and bioenergy crop type interactions			SRR5233212	PRJNA371491	#N/A	#N/A	#N/A	#N/A	21.3375	-157.725	23.1954	2482	Mollisol	338F/518R		0	Control			0-10
603	Biochar application influences microbial assemblage complexity and composition due to soil and bioenergy crop type interactions			SRR5233213	PRJNA371491	#N/A	#N/A	#N/A	#N/A	21.3375	-157.725	23.1954	2482	Mollisol	338F/518R		0	Control			0-10
604	Biochar application influences microbial assemblage complexity and composition due to soil and bioenergy crop type interactions			SRR5233214	PRJNA371491	#N/A	#N/A	#N/A	#N/A	21.3375	-157.725	23.1954	2482	Mollisol	338F/518R		0	Control			0-10
605	Biochar application influences microbial assemblage complexity and composition due to soil and bioenergy crop type interactions			SRR5233215	PRJNA371491	#N/A	#N/A	#N/A	#N/A	21.3375	-157.725	23.1954	2482	Mollisol	338F/518R		0	Control			0-10
606	Biochar application influences microbial assemblage complexity and composition due to soil and bioenergy crop type interactions			SRR5233216	PRJNA371491	#N/A	#N/A	#N/A	#N/A	21.3375	-157.725	23.1954	2482	Mollisol	338F/518R		0	Control			0-10
607	Biochar application influences microbial assemblage complexity and composition due to soil and bioenergy crop type interactions			SRR5233217	PRJNA371491	#N/A	#N/A	#N/A	#N/A	21.3375	-157.725	23.1954	2482	Mollisol	338F/518R		0	Control			0-10
608	Biochar application influences microbial assemblage complexity and composition due to soil and bioenergy crop type interactions			SRR5233218	PRJNA371491	#N/A	#N/A	#N/A	#N/A	21.3375	-157.725	23.1954	2482	Mollisol	338F/518R		0	Control			0-10
609	Biochar application influences microbial assemblage complexity and composition due to soil and bioenergy crop type interactions		1	SRR5233219	PRJNA371491	#N/A	#N/A	#N/A	#N/A	21.3375	-157.725	23.1954	2482	Mollisol	338F/518R	Biochar; 16.27 Mg/ha; 2013-11-19	16.27	Biochar	woodchip and anaerobic digester	Wood Materials	0-10	600	1
610	Biochar application influences microbial assemblage complexity and composition due to soil and bioenergy crop type interactions		1	SRR5233220	PRJNA371491	#N/A	#N/A	#N/A	#N/A	21.3375	-157.725	23.1954	2482	Mollisol	338F/518R	Biochar; 16.27 Mg/ha; 2013-11-19	16.27	Biochar	woodchip and anaerobic digester	Wood Materials	0-10	600	1
611	Biochar application influences microbial assemblage complexity and composition due to soil and bioenergy crop type interactions		1	SRR5233221	PRJNA371491	#N/A	#N/A	#N/A	#N/A	21.3375	-157.725	23.1954	2482	Mollisol	338F/518R	Biochar; 16.27 Mg/ha; 2013-11-19	16.27	Biochar	woodchip and anaerobic digester	Wood Materials	0-10	600	1
612	Biochar application influences microbial assemblage complexity and composition due to soil and bioenergy crop type interactions		1	SRR5233222	PRJNA371491	#N/A	#N/A	#N/A	#N/A	21.3375	-157.725	23.1954	2482	Mollisol	338F/518R	Biochar; 16.27 Mg/ha; 2013-11-19	16.27	Biochar	woodchip and anaerobic digester	Wood Materials	0-10	600	1
613	Biochar application influences microbial assemblage complexity and composition due to soil and bioenergy crop type interactions		1	SRR5233223	PRJNA371491	#N/A	#N/A	#N/A	#N/A	21.3375	-157.725	23.1954	2482	Mollisol	338F/518R	Biochar; 16.27 Mg/ha; 2013-11-19	16.27	Biochar	woodchip and anaerobic digester	Wood Materials	0-10	600	1
614	Biochar application influences microbial assemblage complexity and composition due to soil and bioenergy crop type interactions			SRR5233224	PRJNA371491	#N/A	#N/A	#N/A	#N/A	21.3375	-157.725	23.1954	2482	Mollisol	338F/518R		0	Control			0-10
615	Biochar application influences microbial assemblage complexity and composition due to soil and bioenergy crop type interactions			SRR5233225	PRJNA371491	#N/A	#N/A	#N/A	#N/A	21.3375	-157.725	23.1954	2482	Mollisol	338F/518R		0	Control			0-10
616	Biochar application influences microbial assemblage complexity and composition due to soil and bioenergy crop type interactions			SRR5233227	PRJNA371491	#N/A	#N/A	#N/A	#N/A	21.3375	-157.725	23.1954	2482	Mollisol	338F/518R		0	Control			0-10
617	Biochar application influences microbial assemblage complexity and composition due to soil and bioenergy crop type interactions			SRR5233228	PRJNA371491	#N/A	#N/A	#N/A	#N/A	21.3375	-157.725	23.1954	2482	Mollisol	338F/518R		0	Control			0-10
618	Biochar application influences microbial assemblage complexity and composition due to soil and bioenergy crop type interactions			SRR5233229	PRJNA371491	#N/A	#N/A	#N/A	#N/A	21.3375	-157.725	23.1954	2482	Mollisol	338F/518R		0	Control			0-10
619	Biochar application influences microbial assemblage complexity and composition due to soil and bioenergy crop type interactions			SRR5233230	PRJNA371491	#N/A	#N/A	#N/A	#N/A	21.3375	-157.725	23.1954	2482	Mollisol	338F/518R		0	Control			0-10
620	Biochar application influences microbial assemblage complexity and composition due to soil and bioenergy crop type interactions			SRR5233231	PRJNA371491	#N/A	#N/A	#N/A	#N/A	21.3375	-157.725	23.1954	2482	Mollisol	338F/518R		0	Control			0-10
621	Biochar application influences microbial assemblage complexity and composition due to soil and bioenergy crop type interactions			SRR5233232	PRJNA371491	#N/A	#N/A	#N/A	#N/A	21.3375	-157.725	23.1954	2482	Mollisol	338F/518R		0	Control			0-10
622	Biochar application influences microbial assemblage complexity and composition due to soil and bioenergy crop type interactions			SRR5233233	PRJNA371491	#N/A	#N/A	#N/A	#N/A	21.3375	-157.725	23.1954	2482	Mollisol	338F/518R		0	Control			0-10
623	Biochar application influences microbial assemblage complexity and composition due to soil and bioenergy crop type interactions			SRR5233234	PRJNA371491	#N/A	#N/A	#N/A	#N/A	21.3375	-157.725	23.1954	2482	Mollisol	338F/518R		0	Control			0-10
624	Biochar application influences microbial assemblage complexity and composition due to soil and bioenergy crop type interactions			SRR5233235	PRJNA371491	#N/A	#N/A	#N/A	#N/A	21.3375	-157.725	23.1954	2482	Mollisol	338F/518R		0	Control			0-10
625	Biochar application influences microbial assemblage complexity and composition due to soil and bioenergy crop type interactions			SRR5233236	PRJNA371491	#N/A	#N/A	#N/A	#N/A	21.3375	-157.725	23.1954	2482	Mollisol	338F/518R		0	Control			0-10
626	Biochar application influences microbial assemblage complexity and composition due to soil and bioenergy crop type interactions			SRR5233237	PRJNA371491	#N/A	#N/A	#N/A	#N/A	21.3375	-157.725	23.1954	2482	Mollisol	338F/518R		0	Control			0-10
627	Biochar application influences microbial assemblage complexity and composition due to soil and bioenergy crop type interactions			SRR5233238	PRJNA371491	#N/A	#N/A	#N/A	#N/A	21.3375	-157.725	23.1954	2482	Mollisol	338F/518R		0	Control			0-10
628	Biochar application influences microbial assemblage complexity and composition due to soil and bioenergy crop type interactions			SRR5233239	PRJNA371491	#N/A	#N/A	#N/A	#N/A	21.3375	-157.725	23.1954	2482	Mollisol	338F/518R		0	Control			0-10
629	Biochar application influences microbial assemblage complexity and composition due to soil and bioenergy crop type interactions			SRR5233240	PRJNA371491	#N/A	#N/A	#N/A	#N/A	21.3375	-157.725	23.1954	2482	Mollisol	338F/518R		0	Control			0-10
630	Biochar application influences microbial assemblage complexity and composition due to soil and bioenergy crop type interactions			SRR5233241	PRJNA371491	#N/A	#N/A	#N/A	#N/A	21.3375	-157.725	23.1954	2482	Mollisol	338F/518R		0	Control			0-10
631	Biochar application influences microbial assemblage complexity and composition due to soil and bioenergy crop type interactions			SRR5233242	PRJNA371491	#N/A	#N/A	#N/A	#N/A	21.3375	-157.725	23.1954	2482	Mollisol	338F/518R		0	Control			0-10
632	Biochar application influences microbial assemblage complexity and composition due to soil and bioenergy crop type interactions			SRR5233243	PRJNA371491	#N/A	#N/A	#N/A	#N/A	21.3375	-157.725	23.1954	2482	Mollisol	338F/518R		0	Control			0-10
633	Biochar application influences microbial assemblage complexity and composition due to soil and bioenergy crop type interactions			SRR5233244	PRJNA371491	#N/A	#N/A	#N/A	#N/A	21.3375	-157.725	23.1954	2482	Mollisol	338F/518R		0	Control			0-10
634	Biochar application influences microbial assemblage complexity and composition due to soil and bioenergy crop type interactions			SRR5233245	PRJNA371491	#N/A	#N/A	#N/A	#N/A	21.3375	-157.725	23.1954	2482	Mollisol	338F/518R		0	Control			0-10
635	Biochar application influences microbial assemblage complexity and composition due to soil and bioenergy crop type interactions			SRR5233246	PRJNA371491	#N/A	#N/A	#N/A	#N/A	21.3375	-157.725	23.1954	2482	Mollisol	338F/518R		0	Control			0-10
636	Biochar application influences microbial assemblage complexity and composition due to soil and bioenergy crop type interactions			SRR5233247	PRJNA371491	#N/A	#N/A	#N/A	#N/A	21.3375	-157.725	23.1954	2482	Mollisol	338F/518R		0	Control			0-10
637	Biochar application influences microbial assemblage complexity and composition due to soil and bioenergy crop type interactions			SRR5233248	PRJNA371491	#N/A	#N/A	#N/A	#N/A	21.3375	-157.725	23.1954	2482	Mollisol	338F/518R		0	Control			0-10
638	Biochar application influences microbial assemblage complexity and composition due to soil and bioenergy crop type interactions			SRR5233249	PRJNA371491	#N/A	#N/A	#N/A	#N/A	21.3375	-157.725	23.1954	2482	Mollisol	338F/518R		0	Control			0-10
639	Biochar application influences microbial assemblage complexity and composition due to soil and bioenergy crop type interactions			SRR5233250	PRJNA371491	#N/A	#N/A	#N/A	#N/A	21.3375	-157.725	23.1954	2482	Mollisol	338F/518R		0	Control			0-10
640	Biochar application influences microbial assemblage complexity and composition due to soil and bioenergy crop type interactions			SRR5233251	PRJNA371491	#N/A	#N/A	#N/A	#N/A	21.3375	-157.725	23.1954	2482	Mollisol	338F/518R		0	Control			0-10
641	Biochar application influences microbial assemblage complexity and composition due to soil and bioenergy crop type interactions			SRR5233252	PRJNA371491	#N/A	#N/A	#N/A	#N/A	21.3375	-157.725	23.1954	2482	Mollisol	338F/518R		0	Control			0-10
642	Biochar application influences microbial assemblage complexity and composition due to soil and bioenergy crop type interactions			SRR5233253	PRJNA371491	#N/A	#N/A	#N/A	#N/A	21.3375	-157.725	23.1954	2482	Mollisol	338F/518R		0	Control			0-10
643	Biochar application influences microbial assemblage complexity and composition due to soil and bioenergy crop type interactions			SRR5233254	PRJNA371491	#N/A	#N/A	#N/A	#N/A	21.3375	-157.725	23.1954	2482	Mollisol	338F/518R		0	Control			0-10
644	Biochar application influences microbial assemblage complexity and composition due to soil and bioenergy crop type interactions			SRR5233255	PRJNA371491	#N/A	#N/A	#N/A	#N/A	21.3375	-157.725	23.1954	2482	Mollisol	338F/518R		0	Control			0-10
645	Biochar application influences microbial assemblage complexity and composition due to soil and bioenergy crop type interactions			SRR5233256	PRJNA371491	#N/A	#N/A	#N/A	#N/A	21.3375	-157.725	23.1954	2482	Mollisol	338F/518R		0	Control			0-10
646	Biochar application influences microbial assemblage complexity and composition due to soil and bioenergy crop type interactions			SRR5233257	PRJNA371491	#N/A	#N/A	#N/A	#N/A	21.3375	-157.725	23.1954	2482	Mollisol	338F/518R		0	Control			0-10
647	Biochar application influences microbial assemblage complexity and composition due to soil and bioenergy crop type interactions		1	SRR5233258	PRJNA371491	#N/A	#N/A	#N/A	#N/A	21.3375	-157.725	23.1954	2482	Mollisol	338F/518R	Biochar; 16.27 Mg/ha; 2014-02-27	16.27	Biochar	woodchip and anaerobic digester	Wood Materials	0-10	600	1
648	Biochar application influences microbial assemblage complexity and composition due to soil and bioenergy crop type interactions		1	SRR5233259	PRJNA371491	#N/A	#N/A	#N/A	#N/A	21.3375	-157.725	23.1954	2482	Mollisol	338F/518R	Biochar; 16.27 Mg/ha; 2014-02-27	16.27	Biochar	woodchip and anaerobic digester	Wood Materials	0-10	600	1
649	Biochar application influences microbial assemblage complexity and composition due to soil and bioenergy crop type interactions		1	SRR5233260	PRJNA371491	#N/A	#N/A	#N/A	#N/A	21.3375	-157.725	23.1954	2482	Mollisol	338F/518R	Biochar; 16.27 Mg/ha; 2014-02-27	16.27	Biochar	woodchip and anaerobic digester	Wood Materials	0-10	600	1
650	Biochar application influences microbial assemblage complexity and composition due to soil and bioenergy crop type interactions		1	SRR5233261	PRJNA371491	#N/A	#N/A	#N/A	#N/A	21.3375	-157.725	23.1954	2482	Mollisol	338F/518R	Biochar; 16.27 Mg/ha; 2014-02-27	16.27	Biochar	woodchip and anaerobic digester	Wood Materials	0-10	600	1
651	Biochar application influences microbial assemblage complexity and composition due to soil and bioenergy crop type interactions		1	SRR5233262	PRJNA371491	#N/A	#N/A	#N/A	#N/A	21.3375	-157.725	23.1954	2482	Mollisol	338F/518R	Biochar; 16.27 Mg/ha; 2014-02-27	16.27	Biochar	woodchip and anaerobic digester	Wood Materials	0-10	600	1
652	Biochar application influences microbial assemblage complexity and composition due to soil and bioenergy crop type interactions		1	SRR5233263	PRJNA371491	#N/A	#N/A	#N/A	#N/A	21.3375	-157.725	23.1954	2482	Mollisol	338F/518R	Biochar; 16.27 Mg/ha; 2014-02-27	16.27	Biochar	woodchip and anaerobic digester	Wood Materials	0-10	600	1
653	Biochar application influences microbial assemblage complexity and composition due to soil and bioenergy crop type interactions		1	SRR5233264	PRJNA371491	#N/A	#N/A	#N/A	#N/A	21.3375	-157.725	23.1954	2482	Mollisol	338F/518R	Biochar; 16.27 Mg/ha; 2014-02-27	16.27	Biochar	woodchip and anaerobic digester	Wood Materials	0-10	600	1
654	Biochar application influences microbial assemblage complexity and composition due to soil and bioenergy crop type interactions		1	SRR5233265	PRJNA371491	#N/A	#N/A	#N/A	#N/A	21.3375	-157.725	23.1954	2482	Mollisol	338F/518R	Biochar; 16.27 Mg/ha; 2014-02-27	16.27	Biochar	woodchip and anaerobic digester	Wood Materials	0-10	600	1
655	Biochar application influences microbial assemblage complexity and composition due to soil and bioenergy crop type interactions		1	SRR5233266	PRJNA371491	#N/A	#N/A	#N/A	#N/A	21.3375	-157.725	23.1954	2482	Mollisol	338F/518R	Biochar; 16.27 Mg/ha; 2013-11-21	16.27	Biochar	woodchip and anaerobic digester	Wood Materials	0-10	600	1
656	Biochar application influences microbial assemblage complexity and composition due to soil and bioenergy crop type interactions		1	SRR5233267	PRJNA371491	#N/A	#N/A	#N/A	#N/A	21.3375	-157.725	23.1954	2482	Mollisol	338F/518R	Biochar; 16.27 Mg/ha; 2013-11-21	16.27	Biochar	woodchip and anaerobic digester	Wood Materials	0-10	600	1
657	Biochar application influences microbial assemblage complexity and composition due to soil and bioenergy crop type interactions		1	SRR5233268	PRJNA371491	#N/A	#N/A	#N/A	#N/A	21.3375	-157.725	23.1954	2482	Mollisol	338F/518R	Biochar; 16.27 Mg/ha; 2013-11-21	16.27	Biochar	woodchip and anaerobic digester	Wood Materials	0-10	600	1
658	Biochar application influences microbial assemblage complexity and composition due to soil and bioenergy crop type interactions		1	SRR5233269	PRJNA371491	#N/A	#N/A	#N/A	#N/A	21.3375	-157.725	23.1954	2482	Mollisol	338F/518R	Biochar; 16.27 Mg/ha; 2013-11-21	16.27	Biochar	woodchip and anaerobic digester	Wood Materials	0-10	600	1
659	Biochar application influences microbial assemblage complexity and composition due to soil and bioenergy crop type interactions		1	SRR5233270	PRJNA371491	#N/A	#N/A	#N/A	#N/A	21.3375	-157.725	23.1954	2482	Mollisol	338F/518R	Biochar; 16.27 Mg/ha; 2013-11-21	16.27	Biochar	woodchip and anaerobic digester	Wood Materials	0-10	600	1
660	Biochar application influences microbial assemblage complexity and composition due to soil and bioenergy crop type interactions		1	SRR5233271	PRJNA371491	#N/A	#N/A	#N/A	#N/A	21.3375	-157.725	23.1954	2482	Mollisol	338F/518R	Biochar; 16.27 Mg/ha; 2013-11-21	16.27	Biochar	woodchip and anaerobic digester	Wood Materials	0-10	600	1
661	Biochar application influences microbial assemblage complexity and composition due to soil and bioenergy crop type interactions		1	SRR5233272	PRJNA371491	#N/A	#N/A	#N/A	#N/A	21.3375	-157.725	23.1954	2482	Mollisol	338F/518R	Biochar; 16.27 Mg/ha; 2013-11-21	16.27	Biochar	woodchip and anaerobic digester	Wood Materials	0-10	600	1
662	Biochar application influences microbial assemblage complexity and composition due to soil and bioenergy crop type interactions		1	SRR5233273	PRJNA371491	#N/A	#N/A	#N/A	#N/A	21.3375	-157.725	23.1954	2482	Mollisol	338F/518R	Biochar; 16.27 Mg/ha; 2013-11-21	16.27	Biochar	woodchip and anaerobic digester	Wood Materials	0-10	600	1
663	Biochar application influences microbial assemblage complexity and composition due to soil and bioenergy crop type interactions		1	SRR5233274	PRJNA371491	#N/A	#N/A	#N/A	#N/A	21.3375	-157.725	23.1954	2482	Mollisol	338F/518R	Biochar; 16.27 Mg/ha; 2013-11-19	16.27	Biochar	woodchip and anaerobic digester	Wood Materials	0-10	600	1
664	Biochar application influences microbial assemblage complexity and composition due to soil and bioenergy crop type interactions		1	SRR5233275	PRJNA371491	#N/A	#N/A	#N/A	#N/A	21.3375	-157.725	23.1954	2482	Mollisol	338F/518R	Biochar; 16.27 Mg/ha; 2013-11-19	16.27	Biochar	woodchip and anaerobic digester	Wood Materials	0-10	600	1
665	Biochar application influences microbial assemblage complexity and composition due to soil and bioenergy crop type interactions		1	SRR5233276	PRJNA371491	#N/A	#N/A	#N/A	#N/A	21.3375	-157.725	23.1954	2482	Mollisol	338F/518R	Biochar; 16.27 Mg/ha; 2013-11-19	16.27	Biochar	woodchip and anaerobic digester	Wood Materials	0-10	600	1
666	Biochar application influences microbial assemblage complexity and composition due to soil and bioenergy crop type interactions		1	SRR5233277	PRJNA371491	#N/A	#N/A	#N/A	#N/A	21.3375	-157.725	23.1954	2482	Mollisol	338F/518R	Biochar; 16.27 Mg/ha; 2013-11-19	16.27	Biochar	woodchip and anaerobic digester	Wood Materials	0-10	600	1
667	Biochar application influences microbial assemblage complexity and composition due to soil and bioenergy crop type interactions		1	SRR5233278	PRJNA371491	#N/A	#N/A	#N/A	#N/A	21.3375	-157.725	23.1954	2482	Mollisol	338F/518R	Biochar; 16.27 Mg/ha; 2013-11-19	16.27	Biochar	woodchip and anaerobic digester	Wood Materials	0-10	600	1
668	Biochar application influences microbial assemblage complexity and composition due to soil and bioenergy crop type interactions		1	SRR5233279	PRJNA371491	#N/A	#N/A	#N/A	#N/A	21.3375	-157.725	23.1954	2482	Mollisol	338F/518R	Biochar; 16.27 Mg/ha; 2013-11-19	16.27	Biochar	woodchip and anaerobic digester	Wood Materials	0-10	600	1
669	Biochar application influences microbial assemblage complexity and composition due to soil and bioenergy crop type interactions		1	SRR5233280	PRJNA371491	#N/A	#N/A	#N/A	#N/A	21.3375	-157.725	23.1954	2482	Mollisol	338F/518R	Biochar; 16.27 Mg/ha; 2013-11-19	16.27	Biochar	woodchip and anaerobic digester	Wood Materials	0-10	600	1
670	Biochar application influences microbial assemblage complexity and composition due to soil and bioenergy crop type interactions		1	SRR5233281	PRJNA371491	#N/A	#N/A	#N/A	#N/A	21.3375	-157.725	23.1954	2482	Mollisol	338F/518R	Biochar; 16.27 Mg/ha; 2013-11-19	16.27	Biochar	woodchip and anaerobic digester	Wood Materials	0-10	600	1
671	Biochar application influences microbial assemblage complexity and composition due to soil and bioenergy crop type interactions		1	SRR5233282	PRJNA371491	#N/A	#N/A	#N/A	#N/A	21.3375	-157.725	23.1954	2482	Mollisol	338F/518R	Biochar; 16.27 Mg/ha; 2013-11-19	16.27	Biochar	woodchip and anaerobic digester	Wood Materials	0-10	600	1
672	Biochar application influences microbial assemblage complexity and composition due to soil and bioenergy crop type interactions		1	SRR5233283	PRJNA371491	#N/A	#N/A	#N/A	#N/A	21.3375	-157.725	23.1954	2482	Mollisol	338F/518R	Biochar; 16.27 Mg/ha; 2014-04-15	16.27	Biochar	woodchip and anaerobic digester	Wood Materials	0-10	600	1
673	Biochar application influences microbial assemblage complexity and composition due to soil and bioenergy crop type interactions		1	SRR5233284	PRJNA371491	#N/A	#N/A	#N/A	#N/A	21.3375	-157.725	23.1954	2482	Mollisol	338F/518R	Biochar; 16.27 Mg/ha; 2014-04-15	16.27	Biochar	woodchip and anaerobic digester	Wood Materials	0-10	600	1
674	Biochar application influences microbial assemblage complexity and composition due to soil and bioenergy crop type interactions		1	SRR5233285	PRJNA371491	#N/A	#N/A	#N/A	#N/A	21.3375	-157.725	23.1954	2482	Mollisol	338F/518R	Biochar; 16.27 Mg/ha; 2014-04-15	16.27	Biochar	woodchip and anaerobic digester	Wood Materials	0-10	600	1
675	Biochar application influences microbial assemblage complexity and composition due to soil and bioenergy crop type interactions		1	SRR5233286	PRJNA371491	#N/A	#N/A	#N/A	#N/A	21.3375	-157.725	23.1954	2482	Mollisol	338F/518R	Biochar; 16.27 Mg/ha; 2014-04-15	16.27	Biochar	woodchip and anaerobic digester	Wood Materials	0-10	600	1
676	Biochar application influences microbial assemblage complexity and composition due to soil and bioenergy crop type interactions		1	SRR5233287	PRJNA371491	#N/A	#N/A	#N/A	#N/A	21.3375	-157.725	23.1954	2482	Mollisol	338F/518R	Biochar; 16.27 Mg/ha; 2014-04-15	16.27	Biochar	woodchip and anaerobic digester	Wood Materials	0-10	600	1
677	Biochar application influences microbial assemblage complexity and composition due to soil and bioenergy crop type interactions		1	SRR5233288	PRJNA371491	#N/A	#N/A	#N/A	#N/A	21.3375	-157.725	23.1954	2482	Mollisol	338F/518R	Biochar; 16.27 Mg/ha; 2014-04-15	16.27	Biochar	woodchip and anaerobic digester	Wood Materials	0-10	600	1
678	Biochar application influences microbial assemblage complexity and composition due to soil and bioenergy crop type interactions		1	SRR5233289	PRJNA371491	#N/A	#N/A	#N/A	#N/A	21.3375	-157.725	23.1954	2482	Mollisol	338F/518R	Biochar; 16.27 Mg/ha; 2014-04-15	16.27	Biochar	woodchip and anaerobic digester	Wood Materials	0-10	600	1
679	Biochar application influences microbial assemblage complexity and composition due to soil and bioenergy crop type interactions		1	SRR5233290	PRJNA371491	#N/A	#N/A	#N/A	#N/A	21.3375	-157.725	23.1954	2482	Mollisol	338F/518R	Biochar; 16.27 Mg/ha; 2014-04-15	16.27	Biochar	woodchip and anaerobic digester	Wood Materials	0-10	600	1
680	Biochar application influences microbial assemblage complexity and composition due to soil and bioenergy crop type interactions		1	SRR5233291	PRJNA371491	#N/A	#N/A	#N/A	#N/A	21.3375	-157.725	23.1954	2482	Mollisol	338F/518R	Biochar; 16.27 Mg/ha; 2014-04-15	16.27	Biochar	woodchip and anaerobic digester	Wood Materials	0-10	600	1
681	Biochar application influences microbial assemblage complexity and composition due to soil and bioenergy crop type interactions		1	SRR5233292	PRJNA371491	#N/A	#N/A	#N/A	#N/A	21.3375	-157.725	23.1954	2482	Mollisol	338F/518R	Biochar; 16.27 Mg/ha; 2014-04-15	16.27	Biochar	woodchip and anaerobic digester	Wood Materials	0-10	600	1
682	Biochar application influences microbial assemblage complexity and composition due to soil and bioenergy crop type interactions		1	SRR5233293	PRJNA371491	#N/A	#N/A	#N/A	#N/A	21.3375	-157.725	23.1954	2482	Mollisol	338F/518R	Biochar; 16.27 Mg/ha; 2014-04-15	16.27	Biochar	woodchip and anaerobic digester	Wood Materials	0-10	600	1
683	Biochar application influences microbial assemblage complexity and composition due to soil and bioenergy crop type interactions		1	SRR5233294	PRJNA371491	#N/A	#N/A	#N/A	#N/A	21.3375	-157.725	23.1954	2482	Mollisol	338F/518R	Biochar; 16.27 Mg/ha; 2014-04-15	16.27	Biochar	woodchip and anaerobic digester	Wood Materials	0-10	600	1
684	Biochar application influences microbial assemblage complexity and composition due to soil and bioenergy crop type interactions		1	SRR5233295	PRJNA371491	#N/A	#N/A	#N/A	#N/A	21.3375	-157.725	23.1954	2482	Mollisol	338F/518R	Biochar; 16.27 Mg/ha; 2014-04-15	16.27	Biochar	woodchip and anaerobic digester	Wood Materials	0-10	600	1
685	Biochar application influences microbial assemblage complexity and composition due to soil and bioenergy crop type interactions		1	SRR5233296	PRJNA371491	#N/A	#N/A	#N/A	#N/A	21.3375	-157.725	23.1954	2482	Mollisol	338F/518R	Biochar; 16.27 Mg/ha; 2014-04-15	16.27	Biochar	woodchip and anaerobic digester	Wood Materials	0-10	600	1
686	Biochar application influences microbial assemblage complexity and composition due to soil and bioenergy crop type interactions		1	SRR5233297	PRJNA371491	#N/A	#N/A	#N/A	#N/A	21.3375	-157.725	23.1954	2482	Mollisol	338F/518R	Biochar; 16.27 Mg/ha; 2014-04-15	16.27	Biochar	woodchip and anaerobic digester	Wood Materials	0-10	600	1
687	Biochar application influences microbial assemblage complexity and composition due to soil and bioenergy crop type interactions		1	SRR5233298	PRJNA371491	#N/A	#N/A	#N/A	#N/A	21.3375	-157.725	23.1954	2482	Mollisol	338F/518R	Biochar; 16.27 Mg/ha; 2014-04-15	16.27	Biochar	woodchip and anaerobic digester	Wood Materials	0-10	600	1
688	Biochar application influences microbial assemblage complexity and composition due to soil and bioenergy crop type interactions		1	SRR5233299	PRJNA371491	#N/A	#N/A	#N/A	#N/A	21.3375	-157.725	23.1954	2482	Mollisol	338F/518R	Biochar; 16.27 Mg/ha; 2014-04-15	16.27	Biochar	woodchip and anaerobic digester	Wood Materials	0-10	600	1
689	Biochar application influences microbial assemblage complexity and composition due to soil and bioenergy crop type interactions		1	SRR5233300	PRJNA371491	#N/A	#N/A	#N/A	#N/A	21.3375	-157.725	23.1954	2482	Mollisol	338F/518R	Biochar; 16.27 Mg/ha; 2014-04-15	16.27	Biochar	woodchip and anaerobic digester	Wood Materials	0-10	600	1
690	Biochar application influences microbial assemblage complexity and composition due to soil and bioenergy crop type interactions		1	SRR5233301	PRJNA371491	#N/A	#N/A	#N/A	#N/A	21.3375	-157.725	23.1954	2482	Mollisol	338F/518R	Biochar; 16.27 Mg/ha; 2014-04-15	16.27	Biochar	woodchip and anaerobic digester	Wood Materials	0-10	600	1
691	Biochar application influences microbial assemblage complexity and composition due to soil and bioenergy crop type interactions		1	SRR5233302	PRJNA371491	#N/A	#N/A	#N/A	#N/A	21.3375	-157.725	23.1954	2482	Mollisol	338F/518R	Biochar; 16.27 Mg/ha; 2014-04-15	16.27	Biochar	woodchip and anaerobic digester	Wood Materials	0-10	600	1
692	Biochar application influences microbial assemblage complexity and composition due to soil and bioenergy crop type interactions			SRR5233303	PRJNA371491	#N/A	#N/A	#N/A	#N/A	21.3375	-157.725	23.1954	2482	Mollisol	338F/518R		0	Control			0-10
693	Biochar application influences microbial assemblage complexity and composition due to soil and bioenergy crop type interactions			SRR5233304	PRJNA371491	#N/A	#N/A	#N/A	#N/A	21.3375	-157.725	23.1954	2482	Mollisol	338F/518R		0	Control			0-10
694	Biochar application influences microbial assemblage complexity and composition due to soil and bioenergy crop type interactions			SRR5233305	PRJNA371491	#N/A	#N/A	#N/A	#N/A	21.3375	-157.725	23.1954	2482	Mollisol	338F/518R		0	Control			0-10
695	Biochar application influences microbial assemblage complexity and composition due to soil and bioenergy crop type interactions			SRR5233306	PRJNA371491	#N/A	#N/A	#N/A	#N/A	21.3375	-157.725	23.1954	2482	Mollisol	338F/518R		0	Control			0-10
696	Biochar application influences microbial assemblage complexity and composition due to soil and bioenergy crop type interactions			SRR5233307	PRJNA371491	#N/A	#N/A	#N/A	#N/A	21.3375	-157.725	23.1954	2482	Mollisol	338F/518R		0	Control			0-10
697	Biochar application influences microbial assemblage complexity and composition due to soil and bioenergy crop type interactions			SRR5233308	PRJNA371491	#N/A	#N/A	#N/A	#N/A	21.3375	-157.725	23.1954	2482	Mollisol	338F/518R		0	Control			0-10
698	Biochar application influences microbial assemblage complexity and composition due to soil and bioenergy crop type interactions			SRR5233309	PRJNA371491	#N/A	#N/A	#N/A	#N/A	21.3375	-157.725	23.1954	2482	Mollisol	338F/518R		0	Control			0-10
699	Biochar application influences microbial assemblage complexity and composition due to soil and bioenergy crop type interactions			SRR5233310	PRJNA371491	#N/A	#N/A	#N/A	#N/A	21.3375	-157.725	23.1954	2482	Mollisol	338F/518R		0	Control			0-10
700	Biochar application influences microbial assemblage complexity and composition due to soil and bioenergy crop type interactions			SRR5233311	PRJNA371491	#N/A	#N/A	#N/A	#N/A	21.3375	-157.725	23.1954	2482	Mollisol	338F/518R		0	Control			0-10
701	Biochar application influences microbial assemblage complexity and composition due to soil and bioenergy crop type interactions			SRR5233312	PRJNA371491	#N/A	#N/A	#N/A	#N/A	21.3375	-157.725	23.1954	2482	Mollisol	338F/518R		0	Control			0-10
702	Biochar application influences microbial assemblage complexity and composition due to soil and bioenergy crop type interactions			SRR5233313	PRJNA371491	#N/A	#N/A	#N/A	#N/A	21.3375	-157.725	23.1954	2482	Mollisol	338F/518R		0	Control			0-10
703	Biochar application influences microbial assemblage complexity and composition due to soil and bioenergy crop type interactions			SRR5233314	PRJNA371491	#N/A	#N/A	#N/A	#N/A	21.3375	-157.725	23.1954	2482	Mollisol	338F/518R		0	Control			0-10
704	Biochar application influences microbial assemblage complexity and composition due to soil and bioenergy crop type interactions			SRR5233315	PRJNA371491	#N/A	#N/A	#N/A	#N/A	21.3375	-157.725	23.1954	2482	Mollisol	338F/518R		0	Control			0-10
705	Biochar application influences microbial assemblage complexity and composition due to soil and bioenergy crop type interactions			SRR5233316	PRJNA371491	#N/A	#N/A	#N/A	#N/A	21.3375	-157.725	23.1954	2482	Mollisol	338F/518R		0	Control			0-10
706	Biochar application influences microbial assemblage complexity and composition due to soil and bioenergy crop type interactions			SRR5233317	PRJNA371491	#N/A	#N/A	#N/A	#N/A	21.3375	-157.725	23.1954	2482	Mollisol	338F/518R		0	Control			0-10
707	Biochar application influences microbial assemblage complexity and composition due to soil and bioenergy crop type interactions			SRR5233318	PRJNA371491	#N/A	#N/A	#N/A	#N/A	21.3375	-157.725	23.1954	2482	Mollisol	338F/518R		0	Control			0-10
708	Biochar application influences microbial assemblage complexity and composition due to soil and bioenergy crop type interactions			SRR5233319	PRJNA371491	#N/A	#N/A	#N/A	#N/A	21.3375	-157.725	23.1954	2482	Mollisol	338F/518R		0	Control			0-10
709	Biochar application influences microbial assemblage complexity and composition due to soil and bioenergy crop type interactions			SRR5233320	PRJNA371491	#N/A	#N/A	#N/A	#N/A	21.3375	-157.725	23.1954	2482	Mollisol	338F/518R		0	Control			0-10
710	Biochar application influences microbial assemblage complexity and composition due to soil and bioenergy crop type interactions			SRR5233321	PRJNA371491	#N/A	#N/A	#N/A	#N/A	21.3375	-157.725	23.1954	2482	Mollisol	338F/518R		0	Control			0-10
711	Biochar application influences microbial assemblage complexity and composition due to soil and bioenergy crop type interactions			SRR5233322	PRJNA371491	#N/A	#N/A	#N/A	#N/A	21.3375	-157.725	23.1954	2482	Mollisol	338F/518R		0	Control			0-10
712	Biochar application influences microbial assemblage complexity and composition due to soil and bioenergy crop type interactions			SRR5233323	PRJNA371491	#N/A	#N/A	#N/A	#N/A	21.3375	-157.725	23.1954	2482	Mollisol	338F/518R		0	Control			0-10
713	Biochar application influences microbial assemblage complexity and composition due to soil and bioenergy crop type interactions			SRR5233324	PRJNA371491	#N/A	#N/A	#N/A	#N/A	21.3375	-157.725	23.1954	2482	Mollisol	338F/518R		0	Control			0-10
714	Biochar application influences microbial assemblage complexity and composition due to soil and bioenergy crop type interactions			SRR5233325	PRJNA371491	#N/A	#N/A	#N/A	#N/A	21.3375	-157.725	23.1954	2482	Mollisol	338F/518R		0	Control			0-10
715	Biochar application influences microbial assemblage complexity and composition due to soil and bioenergy crop type interactions			SRR5233326	PRJNA371491	#N/A	#N/A	#N/A	#N/A	21.3375	-157.725	23.1954	2482	Mollisol	338F/518R		0	Control			0-10
716	Biochar application influences microbial assemblage complexity and composition due to soil and bioenergy crop type interactions			SRR5233327	PRJNA371491	#N/A	#N/A	#N/A	#N/A	21.3375	-157.725	23.1954	2482	Mollisol	338F/518R		0	Control			0-10
717	Biochar application influences microbial assemblage complexity and composition due to soil and bioenergy crop type interactions			SRR5233328	PRJNA371491	#N/A	#N/A	#N/A	#N/A	21.3375	-157.725	23.1954	2482	Mollisol	338F/518R		0	Control			0-10
718	Biochar application influences microbial assemblage complexity and composition due to soil and bioenergy crop type interactions			SRR5233329	PRJNA371491	#N/A	#N/A	#N/A	#N/A	21.3375	-157.725	23.1954	2482	Mollisol	338F/518R		0	Control			0-10
719	Biochar application influences microbial assemblage complexity and composition due to soil and bioenergy crop type interactions			SRR5233330	PRJNA371491	#N/A	#N/A	#N/A	#N/A	21.3375	-157.725	23.1954	2482	Mollisol	338F/518R		0	Control			0-10
720	Biochar application influences microbial assemblage complexity and composition due to soil and bioenergy crop type interactions			SRR5233331	PRJNA371491	#N/A	#N/A	#N/A	#N/A	21.3375	-157.725	23.1954	2482	Mollisol	338F/518R		0	Control			0-10
721	Biochar application influences microbial assemblage complexity and composition due to soil and bioenergy crop type interactions			SRR5233332	PRJNA371491	#N/A	#N/A	#N/A	#N/A	21.3375	-157.725	23.1954	2482	Mollisol	338F/518R		0	Control			0-10
722	Biochar application influences microbial assemblage complexity and composition due to soil and bioenergy crop type interactions			SRR5233333	PRJNA371491	#N/A	#N/A	#N/A	#N/A	21.3375	-157.725	23.1954	2482	Mollisol	338F/518R		0	Control			0-10
723	Biochar application influences microbial assemblage complexity and composition due to soil and bioenergy crop type interactions			SRR5233334	PRJNA371491	#N/A	#N/A	#N/A	#N/A	21.3375	-157.725	23.1954	2482	Mollisol	338F/518R		0	Control			0-10
724	Biochar application influences microbial assemblage complexity and composition due to soil and bioenergy crop type interactions			SRR5233335	PRJNA371491	#N/A	#N/A	#N/A	#N/A	21.3375	-157.725	23.1954	2482	Mollisol	338F/518R		0	Control			0-10
725	Biochar application influences microbial assemblage complexity and composition due to soil and bioenergy crop type interactions			SRR5233336	PRJNA371491	#N/A	#N/A	#N/A	#N/A	21.3375	-157.725	23.1954	2482	Mollisol	338F/518R		0	Control			0-10
726	Biochar application influences microbial assemblage complexity and composition due to soil and bioenergy crop type interactions			SRR5233337	PRJNA371491	#N/A	#N/A	#N/A	#N/A	21.3375	-157.725	23.1954	2482	Mollisol	338F/518R		0	Control			0-10
727	Biochar application influences microbial assemblage complexity and composition due to soil and bioenergy crop type interactions			SRR5233338	PRJNA371491	#N/A	#N/A	#N/A	#N/A	21.3375	-157.725	23.1954	2482	Mollisol	338F/518R		0	Control			0-10
728	Biochar application influences microbial assemblage complexity and composition due to soil and bioenergy crop type interactions			SRR5233339	PRJNA371491	#N/A	#N/A	#N/A	#N/A	21.3375	-157.725	23.1954	2482	Mollisol	338F/518R		0	Control			0-10
729	Biochar application influences microbial assemblage complexity and composition due to soil and bioenergy crop type interactions			SRR5233340	PRJNA371491	#N/A	#N/A	#N/A	#N/A	21.3375	-157.725	23.1954	2482	Mollisol	338F/518R		0	Control			0-10
730	Biochar application influences microbial assemblage complexity and composition due to soil and bioenergy crop type interactions			SRR5233341	PRJNA371491	#N/A	#N/A	#N/A	#N/A	21.3375	-157.725	23.1954	2482	Mollisol	338F/518R		0	Control			0-10
731	Biochar application influences microbial assemblage complexity and composition due to soil and bioenergy crop type interactions			SRR5233342	PRJNA371491	#N/A	#N/A	#N/A	#N/A	21.3375	-157.725	23.1954	2482	Mollisol	338F/518R		0	Control			0-10
732	Biochar application influences microbial assemblage complexity and composition due to soil and bioenergy crop type interactions			SRR5233343	PRJNA371491	#N/A	#N/A	#N/A	#N/A	21.3375	-157.725	23.1954	2482	Mollisol	338F/518R		0	Control			0-10
733	Biochar application influences microbial assemblage complexity and composition due to soil and bioenergy crop type interactions			SRR5233344	PRJNA371491	#N/A	#N/A	#N/A	#N/A	21.3375	-157.725	23.1954	2482	Mollisol	338F/518R		0	Control			0-10
734	Biochar application influences microbial assemblage complexity and composition due to soil and bioenergy crop type interactions			SRR5233345	PRJNA371491	#N/A	#N/A	#N/A	#N/A	21.3375	-157.725	23.1954	2482	Mollisol	338F/518R		0	Control			0-10
735	Biochar application influences microbial assemblage complexity and composition due to soil and bioenergy crop type interactions			SRR5233346	PRJNA371491	#N/A	#N/A	#N/A	#N/A	21.3375	-157.725	23.1954	2482	Mollisol	338F/518R		0	Control			0-10
736	Biochar application influences microbial assemblage complexity and composition due to soil and bioenergy crop type interactions			SRR5233347	PRJNA371491	#N/A	#N/A	#N/A	#N/A	21.3375	-157.725	23.1954	2482	Mollisol	338F/518R		0	Control			0-10
737	Biochar application influences microbial assemblage complexity and composition due to soil and bioenergy crop type interactions			SRR5233348	PRJNA371491	#N/A	#N/A	#N/A	#N/A	21.3375	-157.725	23.1954	2482	Mollisol	338F/518R		0	Control			0-10
738	Biochar application influences microbial assemblage complexity and composition due to soil and bioenergy crop type interactions			SRR5233349	PRJNA371491	#N/A	#N/A	#N/A	#N/A	21.3375	-157.725	23.1954	2482	Mollisol	338F/518R		0	Control			0-10
739	Biochar application influences microbial assemblage complexity and composition due to soil and bioenergy crop type interactions			SRR5233350	PRJNA371491	#N/A	#N/A	#N/A	#N/A	21.3375	-157.725	23.1954	2482	Mollisol	338F/518R		0	Control			0-10
740	Biochar application influences microbial assemblage complexity and composition due to soil and bioenergy crop type interactions			SRR5233351	PRJNA371491	#N/A	#N/A	#N/A	#N/A	21.3375	-157.725	23.1954	2482	Mollisol	338F/518R		0	Control			0-10
741	Biochar application influences microbial assemblage complexity and composition due to soil and bioenergy crop type interactions			SRR5233352	PRJNA371491	#N/A	#N/A	#N/A	#N/A	21.3375	-157.725	23.1954	2482	Mollisol	338F/518R		0	Control			0-10
742	Biochar application influences microbial assemblage complexity and composition due to soil and bioenergy crop type interactions			SRR5233353	PRJNA371491	#N/A	#N/A	#N/A	#N/A	21.3375	-157.725	23.1954	2482	Mollisol	338F/518R		0	Control			0-10
743	Biochar application influences microbial assemblage complexity and composition due to soil and bioenergy crop type interactions			SRR5233354	PRJNA371491	#N/A	#N/A	#N/A	#N/A	21.3375	-157.725	23.1954	2482	Mollisol	338F/518R		0	Control			0-10
744	Biochar application influences microbial assemblage complexity and composition due to soil and bioenergy crop type interactions			SRR5233355	PRJNA371491	#N/A	#N/A	#N/A	#N/A	21.3375	-157.725	23.1954	2482	Mollisol	338F/518R		0	Control			0-10
745	Biochar application influences microbial assemblage complexity and composition due to soil and bioenergy crop type interactions			SRR5233356	PRJNA371491	#N/A	#N/A	#N/A	#N/A	21.3375	-157.725	23.1954	2482	Mollisol	338F/518R		0	Control			0-10
746	Biochar application influences microbial assemblage complexity and composition due to soil and bioenergy crop type interactions			SRR5233357	PRJNA371491	#N/A	#N/A	#N/A	#N/A	21.3375	-157.725	23.1954	2482	Mollisol	338F/518R		0	Control			0-10
747	Biochar application influences microbial assemblage complexity and composition due to soil and bioenergy crop type interactions			SRR5233358	PRJNA371491	#N/A	#N/A	#N/A	#N/A	21.3375	-157.725	23.1954	2482	Mollisol	338F/518R		0	Control			0-10
748	Biochar application influences microbial assemblage complexity and composition due to soil and bioenergy crop type interactions			SRR5233359	PRJNA371491	#N/A	#N/A	#N/A	#N/A	21.3375	-157.725	23.1954	2482	Mollisol	338F/518R		0	Control			0-10
749	Biochar application influences microbial assemblage complexity and composition due to soil and bioenergy crop type interactions			SRR5233360	PRJNA371491	#N/A	#N/A	#N/A	#N/A	21.3375	-157.725	23.1954	2482	Mollisol	338F/518R		0	Control			0-10
750	Biochar application influences microbial assemblage complexity and composition due to soil and bioenergy crop type interactions			SRR5233361	PRJNA371491	#N/A	#N/A	#N/A	#N/A	21.3375	-157.725	23.1954	2482	Mollisol	338F/518R		0	Control			0-10
751	Simultaneous measurement of bacterial abundance and composition in response to biochar in soybean field soil using 16S rRNA gene sequencing			SRR5572082	PRJNA381835	4.54	#N/A	7.58	#N/A	29.2833	119.333	16.9889	1508	Alfisol	515F/806R	CKB1	0	Control			0–15
752	Simultaneous measurement of bacterial abundance and composition in response to biochar in soybean field soil using 16S rRNA gene sequencing			SRR5572084	PRJNA381835	4.54	#N/A	7.58	#N/A	29.2833	119.333	16.9889	1508	Alfisol	515F/806R	CKB2	0	Control			0–15
753	Simultaneous measurement of bacterial abundance and composition in response to biochar in soybean field soil using 16S rRNA gene sequencing			SRR5572085	PRJNA381835	4.54	#N/A	7.58	#N/A	29.2833	119.333	16.9889	1508	Alfisol	515F/806R	CKB3	0	Control			0–15
754	Simultaneous measurement of bacterial abundance and composition in response to biochar in soybean field soil using 16S rRNA gene sequencing	7	0.25	SRR5572139	PRJNA381835	4.81	#N/A	9.01	#N/A	29.2833	119.333	16.9889	1508	Alfisol	515F/806R	BB1	20	Biochar	rice straw	Crop Straw	0–15	500	0.25
755	Simultaneous measurement of bacterial abundance and composition in response to biochar in soybean field soil using 16S rRNA gene sequencing	7	0.25	SRR5572143	PRJNA381835	4.81	#N/A	9.01	#N/A	29.2833	119.333	16.9889	1508	Alfisol	515F/806R	BB3	20	Biochar	rice straw	Crop Straw	0–15	500	0.25
756	Interactions between biochar and nitrogen impact soil carbon mineralization and the microbial community		3	SRR8584359	PRJNA522864	8	23.28	1	1.31	34.3042	108.042	12.8617	652	Luvisol	515F/806R	B2N1-2	40	Biochar	apple branches	Wood Materials	0-20	450	3
757	Interactions between biochar and nitrogen impact soil carbon mineralization and the microbial community		3	SRR8584360	PRJNA522864	8	23.28	1	1.31	34.3042	108.042	12.8617	652	Luvisol	515F/806R	B2N1-3	40	Biochar	apple branches	Wood Materials	0-20	450	3
758	Interactions between biochar and nitrogen impact soil carbon mineralization and the microbial community		3	SRR8584361	PRJNA522864	7.99	24.01	1	1.28	34.3042	108.042	12.8617	652	Luvisol	515F/806R	B2N0-3	40	Biochar	apple branches	Wood Materials	0-20	450	3
759	Interactions between biochar and nitrogen impact soil carbon mineralization and the microbial community		3	SRR8584362	PRJNA522864	8	23.28	1	1.31	34.3042	108.042	12.8617	652	Luvisol	515F/806R	B2N1-1	40	Biochar	apple branches	Wood Materials	0-20	450	3
760	Interactions between biochar and nitrogen impact soil carbon mineralization and the microbial community		3	SRR8584363	PRJNA522864	7.95	25.47	1.05	1.22	34.3042	108.042	12.8617	652	Luvisol	515F/806R	B2N2-3	40	Biochar	apple branches	Wood Materials	0-20	450	3
761	Interactions between biochar and nitrogen impact soil carbon mineralization and the microbial community		3	SRR8584364	PRJNA522864	7.95	25.47	1.05	1.22	34.3042	108.042	12.8617	652	Luvisol	515F/806R	B2N2-1	40	Biochar	apple branches	Wood Materials	0-20	450	3
762	Interactions between biochar and nitrogen impact soil carbon mineralization and the microbial community		3	SRR8584365	PRJNA522864	7.95	25.47	1.05	1.22	34.3042	108.042	12.8617	652	Luvisol	515F/806R	B2N2-2	40	Biochar	apple branches	Wood Materials	0-20	450	3
763	Interactions between biochar and nitrogen impact soil carbon mineralization and the microbial community		3	SRR8584366	PRJNA522864	8.05	18.51	0.97	1.36	34.3042	108.042	12.8617	652	Luvisol	515F/806R	B1N0-1	20	Biochar	apple branches	Wood Materials	0-20	450	3
764	Interactions between biochar and nitrogen impact soil carbon mineralization and the microbial community			SRR8584367	PRJNA522864	7.86	15.6	0.92	1.31	34.3042	108.042	12.8617	652	Luvisol	515F/806R	B0N2-3	0	Control			0-20
765	Interactions between biochar and nitrogen impact soil carbon mineralization and the microbial community			SRR8584368	PRJNA522864	8.04	13.58	0.99	1.43	34.3042	108.042	12.8617	652	Luvisol	515F/806R	B0N0-2	0	Control			0-20
766	Interactions between biochar and nitrogen impact soil carbon mineralization and the microbial community			SRR8584369	PRJNA522864	8.04	13.58	0.99	1.43	34.3042	108.042	12.8617	652	Luvisol	515F/806R	B0N0-1	0	Control			0-20
767	Interactions between biochar and nitrogen impact soil carbon mineralization and the microbial community			SRR8584370	PRJNA522864	8.03	14.26	0.93	1.42	34.3042	108.042	12.8617	652	Luvisol	515F/806R	B0N1-1	0	Control			0-20
768	Interactions between biochar and nitrogen impact soil carbon mineralization and the microbial community			SRR8584371	PRJNA522864	8.04	13.58	0.99	1.43	34.3042	108.042	12.8617	652	Luvisol	515F/806R	B0N0-3	0	Control			0-20
769	Interactions between biochar and nitrogen impact soil carbon mineralization and the microbial community			SRR8584372	PRJNA522864	8.03	14.26	0.93	1.42	34.3042	108.042	12.8617	652	Luvisol	515F/806R	B0N1-3	0	Control			0-20
770	Interactions between biochar and nitrogen impact soil carbon mineralization and the microbial community			SRR8584373	PRJNA522864	8.03	14.26	0.93	1.42	34.3042	108.042	12.8617	652	Luvisol	515F/806R	B0N1-2	0	Control			0-20
771	Interactions between biochar and nitrogen impact soil carbon mineralization and the microbial community			SRR8584374	PRJNA522864	7.86	15.6	0.92	1.31	34.3042	108.042	12.8617	652	Luvisol	515F/806R	B0N2-2	0	Control			0-20
772	Interactions between biochar and nitrogen impact soil carbon mineralization and the microbial community			SRR8584375	PRJNA522864	7.86	15.6	0.92	1.31	34.3042	108.042	12.8617	652	Luvisol	515F/806R	B0N2-1	0	Control			0-20
773	Interactions between biochar and nitrogen impact soil carbon mineralization and the microbial community		3	SRR8584376	PRJNA522864	7.92	21.71	0.96	1.33	34.3042	108.042	12.8617	652	Luvisol	515F/806R	B1N1-2	20	Biochar	apple branches	Wood Materials	0-20	450	3
774	Interactions between biochar and nitrogen impact soil carbon mineralization and the microbial community		3	SRR8584377	PRJNA522864	7.92	21.71	0.96	1.33	34.3042	108.042	12.8617	652	Luvisol	515F/806R	B1N1-1	20	Biochar	apple branches	Wood Materials	0-20	450	3
775	Interactions between biochar and nitrogen impact soil carbon mineralization and the microbial community		3	SRR8584378	PRJNA522864	8.05	18.51	0.97	1.36	34.3042	108.042	12.8617	652	Luvisol	515F/806R	B1N0-3	20	Biochar	apple branches	Wood Materials	0-20	450	3
776	Interactions between biochar and nitrogen impact soil carbon mineralization and the microbial community		3	SRR8584379	PRJNA522864	8.05	18.51	0.97	1.36	34.3042	108.042	12.8617	652	Luvisol	515F/806R	B1N0-2	20	Biochar	apple branches	Wood Materials	0-20	450	3
777	Interactions between biochar and nitrogen impact soil carbon mineralization and the microbial community		3	SRR8584380	PRJNA522864	7.95	18.34	1.04	1.29	34.3042	108.042	12.8617	652	Luvisol	515F/806R	B1N2-3	20	Biochar	apple branches	Wood Materials	0-20	450	3
778	Interactions between biochar and nitrogen impact soil carbon mineralization and the microbial community		3	SRR8584381	PRJNA522864	7.95	18.34	1.04	1.29	34.3042	108.042	12.8617	652	Luvisol	515F/806R	B1N2-2	20	Biochar	apple branches	Wood Materials	0-20	450	3
779	Interactions between biochar and nitrogen impact soil carbon mineralization and the microbial community		3	SRR8584382	PRJNA522864	7.95	18.34	1.04	1.29	34.3042	108.042	12.8617	652	Luvisol	515F/806R	B1N2-1	20	Biochar	apple branches	Wood Materials	0-20	450	3
780	Interactions between biochar and nitrogen impact soil carbon mineralization and the microbial community		3	SRR8584383	PRJNA522864	7.92	21.71	0.96	1.33	34.3042	108.042	12.8617	652	Luvisol	515F/806R	B1N1-3	20	Biochar	apple branches	Wood Materials	0-20	450	3
781	Interactions between biochar and nitrogen impact soil carbon mineralization and the microbial community		3	SRR8584384	PRJNA522864	7.99	24.01	1	1.28	34.3042	108.042	12.8617	652	Luvisol	515F/806R	B2N0-2	40	Biochar	apple branches	Wood Materials	0-20	450	3
782	Interactions between biochar and nitrogen impact soil carbon mineralization and the microbial community		3	SRR8584385	PRJNA522864	7.99	24.01	1	1.28	34.3042	108.042	12.8617	652	Luvisol	515F/806R	B2N0-1	40	Biochar	apple branches	Wood Materials	0-20	450	3
783	Precision biochar and inoculum applications shift bacterial community structure and increase specific nutrient availability and maize yield		1	SRR9023654	PRJNA541506	#N/A	#N/A	#N/A	#N/A	40.59	-104.14	9.37432	347	Luvisol	515F/806R		0.8	Biochar	coconut hulls	Other Biomass Sources	0–10	600	1
784	Precision biochar and inoculum applications shift bacterial community structure and increase specific nutrient availability and maize yield		1	SRR9023655	PRJNA541506	#N/A	#N/A	#N/A	#N/A	40.59	-104.14	9.37432	347	Luvisol	515F/806R		0.8	Biochar	coconut hulls	Other Biomass Sources	0–10	600	1
785	Precision biochar and inoculum applications shift bacterial community structure and increase specific nutrient availability and maize yield			SRR9023656	PRJNA541506	#N/A	#N/A	#N/A	#N/A	40.59	-104.14	9.37432	347	Luvisol	515F/806R		0	Control			0–10
786	Precision biochar and inoculum applications shift bacterial community structure and increase specific nutrient availability and maize yield			SRR9023657	PRJNA541506	#N/A	#N/A	#N/A	#N/A	40.59	-104.14	9.37432	347	Luvisol	515F/806R		0	Control			0–10
787	Precision biochar and inoculum applications shift bacterial community structure and increase specific nutrient availability and maize yield		1	SRR9023658	PRJNA541506	#N/A	#N/A	#N/A	#N/A	40.59	-104.14	9.37432	347	Luvisol	515F/806R		0.8	Biochar	coconut hulls	Other Biomass Sources	0–10	600	1
788	Precision biochar and inoculum applications shift bacterial community structure and increase specific nutrient availability and maize yield		1	SRR9023659	PRJNA541506	#N/A	#N/A	#N/A	#N/A	40.59	-104.14	9.37432	347	Luvisol	515F/806R		0.8	Biochar	coconut hulls	Other Biomass Sources	0–10	600	1
789	Precision biochar and inoculum applications shift bacterial community structure and increase specific nutrient availability and maize yield			SRR9023660	PRJNA541506	#N/A	#N/A	#N/A	#N/A	40.59	-104.14	9.37432	347	Luvisol	515F/806R		0	Control			0–10
790	Precision biochar and inoculum applications shift bacterial community structure and increase specific nutrient availability and maize yield			SRR9023661	PRJNA541506	#N/A	#N/A	#N/A	#N/A	40.59	-104.14	9.37432	347	Luvisol	515F/806R		0	Control			0–10
791	Precision biochar and inoculum applications shift bacterial community structure and increase specific nutrient availability and maize yield			SRR9023662	PRJNA541506	#N/A	#N/A	#N/A	#N/A	40.59	-104.14	9.37432	347	Luvisol	515F/806R		0	Control			0–10
792	Precision biochar and inoculum applications shift bacterial community structure and increase specific nutrient availability and maize yield		1	SRR9023663	PRJNA541506	#N/A	#N/A	#N/A	#N/A	40.59	-104.14	9.37432	347	Luvisol	515F/806R		0.8	Biochar	coconut hulls	Other Biomass Sources	0–10	600	1
793	Precision biochar and inoculum applications shift bacterial community structure and increase specific nutrient availability and maize yield		1	SRR9023664	PRJNA541506	#N/A	#N/A	#N/A	#N/A	40.59	-104.14	9.37432	347	Luvisol	515F/806R		0.8	Biochar	coconut hulls	Other Biomass Sources	0–10	600	1
794	Precision biochar and inoculum applications shift bacterial community structure and increase specific nutrient availability and maize yield			SRR9023665	PRJNA541506	#N/A	#N/A	#N/A	#N/A	40.59	-104.14	9.37432	347	Luvisol	515F/806R		0	Control			0–10
795	Precision biochar and inoculum applications shift bacterial community structure and increase specific nutrient availability and maize yield			SRR9023666	PRJNA541506	#N/A	#N/A	#N/A	#N/A	40.59	-104.14	9.37432	347	Luvisol	515F/806R		0	Control			0–10
796	Precision biochar and inoculum applications shift bacterial community structure and increase specific nutrient availability and maize yield		1	SRR9023667	PRJNA541506	#N/A	#N/A	#N/A	#N/A	40.59	-104.14	9.37432	347	Luvisol	515F/806R		0.8	Biochar	coconut hulls	Other Biomass Sources	0–10	600	1
797	Precision biochar and inoculum applications shift bacterial community structure and increase specific nutrient availability and maize yield			SRR9023668	PRJNA541506	#N/A	#N/A	#N/A	#N/A	40.59	-104.14	9.37432	347	Luvisol	515F/806R		0	Control			0–10
798	Precision biochar and inoculum applications shift bacterial community structure and increase specific nutrient availability and maize yield		1	SRR9023669	PRJNA541506	#N/A	#N/A	#N/A	#N/A	40.59	-104.14	9.37432	347	Luvisol	515F/806R		0.8	Biochar	coconut hulls	Other Biomass Sources	0–10	600	1
799	Precision biochar and inoculum applications shift bacterial community structure and increase specific nutrient availability and maize yield		1	SRR9023670	PRJNA541506	#N/A	#N/A	#N/A	#N/A	40.59	-104.14	9.37432	347	Luvisol	515F/806R		0.8	Biochar	coconut hulls	Other Biomass Sources	0–10	600	1
800	Precision biochar and inoculum applications shift bacterial community structure and increase specific nutrient availability and maize yield		1	SRR9023671	PRJNA541506	#N/A	#N/A	#N/A	#N/A	40.59	-104.14	9.37432	347	Luvisol	515F/806R		0.8	Biochar	coconut hulls	Other Biomass Sources	0–10	600	1
801	Precision biochar and inoculum applications shift bacterial community structure and increase specific nutrient availability and maize yield			SRR9023672	PRJNA541506	#N/A	#N/A	#N/A	#N/A	40.59	-104.14	9.37432	347	Luvisol	515F/806R		0	Control			0–10
802	Precision biochar and inoculum applications shift bacterial community structure and increase specific nutrient availability and maize yield			SRR9023673	PRJNA541506	#N/A	#N/A	#N/A	#N/A	40.59	-104.14	9.37432	347	Luvisol	515F/806R		0	Control			0–10
803	Precision biochar and inoculum applications shift bacterial community structure and increase specific nutrient availability and maize yield			SRR9023674	PRJNA541506	#N/A	#N/A	#N/A	#N/A	40.59	-104.14	9.37432	347	Luvisol	515F/806R		0	Control			0–10
804	Precision biochar and inoculum applications shift bacterial community structure and increase specific nutrient availability and maize yield		1	SRR9023675	PRJNA541506	#N/A	#N/A	#N/A	#N/A	40.59	-104.14	9.37432	347	Luvisol	515F/806R		0.8	Biochar	coconut hulls	Other Biomass Sources	0–10	600	1
805	Precision biochar and inoculum applications shift bacterial community structure and increase specific nutrient availability and maize yield		1	SRR9023676	PRJNA541506	#N/A	#N/A	#N/A	#N/A	40.59	-104.14	9.37432	347	Luvisol	515F/806R		0.8	Biochar	coconut hulls	Other Biomass Sources	0–10	600	1
806	Precision biochar and inoculum applications shift bacterial community structure and increase specific nutrient availability and maize yield			SRR9023677	PRJNA541506	#N/A	#N/A	#N/A	#N/A	40.59	-104.14	9.37432	347	Luvisol	515F/806R		0	Control			0–10
807	Precision biochar and inoculum applications shift bacterial community structure and increase specific nutrient availability and maize yield		1	SRR9023678	PRJNA541506	#N/A	#N/A	#N/A	#N/A	40.59	-104.14	9.37432	347	Luvisol	515F/806R		0.8	Biochar	coconut hulls	Other Biomass Sources	0–10	600	1
808	Precision biochar and inoculum applications shift bacterial community structure and increase specific nutrient availability and maize yield			SRR9023679	PRJNA541506	#N/A	#N/A	#N/A	#N/A	40.59	-104.14	9.37432	347	Luvisol	515F/806R		0	Control			0–10
809	Precision biochar and inoculum applications shift bacterial community structure and increase specific nutrient availability and maize yield			SRR9023680	PRJNA541506	#N/A	#N/A	#N/A	#N/A	40.59	-104.14	9.37432	347	Luvisol	515F/806R		0	Control			0–10
810	Precision biochar and inoculum applications shift bacterial community structure and increase specific nutrient availability and maize yield		1	SRR9023681	PRJNA541506	#N/A	#N/A	#N/A	#N/A	40.59	-104.14	9.37432	347	Luvisol	515F/806R		0.8	Biochar	coconut hulls	Other Biomass Sources	0–10	600	1
811	Precision biochar and inoculum applications shift bacterial community structure and increase specific nutrient availability and maize yield			SRR9023682	PRJNA541506	#N/A	#N/A	#N/A	#N/A	40.59	-104.14	9.37432	347	Luvisol	515F/806R		0	Control			0–10
812	Precision biochar and inoculum applications shift bacterial community structure and increase specific nutrient availability and maize yield			SRR9023683	PRJNA541506	#N/A	#N/A	#N/A	#N/A	40.59	-104.14	9.37432	347	Luvisol	515F/806R		0	Control			0–10
813	Precision biochar and inoculum applications shift bacterial community structure and increase specific nutrient availability and maize yield		1	SRR9023684	PRJNA541506	#N/A	#N/A	#N/A	#N/A	40.59	-104.14	9.37432	347	Luvisol	515F/806R		0.8	Biochar	coconut hulls	Other Biomass Sources	0–10	600	1
814	Precision biochar and inoculum applications shift bacterial community structure and increase specific nutrient availability and maize yield		1	SRR9023685	PRJNA541506	#N/A	#N/A	#N/A	#N/A	40.59	-104.14	9.37432	347	Luvisol	515F/806R		0.8	Biochar	coconut hulls	Other Biomass Sources	0–10	600	1
815	Precision biochar and inoculum applications shift bacterial community structure and increase specific nutrient availability and maize yield		1	SRR9023686	PRJNA541506	#N/A	#N/A	#N/A	#N/A	40.59	-104.14	9.37432	347	Luvisol	515F/806R		0.8	Biochar	coconut hulls	Other Biomass Sources	0–10	600	1
816	Precision biochar and inoculum applications shift bacterial community structure and increase specific nutrient availability and maize yield			SRR9023687	PRJNA541506	#N/A	#N/A	#N/A	#N/A	40.59	-104.14	9.37432	347	Luvisol	515F/806R		0	Control			0–10
817	Precision biochar and inoculum applications shift bacterial community structure and increase specific nutrient availability and maize yield		1	SRR9023688	PRJNA541506	#N/A	#N/A	#N/A	#N/A	40.59	-104.14	9.37432	347	Luvisol	515F/806R		0.8	Biochar	coconut hulls	Other Biomass Sources	0–10	600	1
818	Precision biochar and inoculum applications shift bacterial community structure and increase specific nutrient availability and maize yield		1	SRR9023689	PRJNA541506	#N/A	#N/A	#N/A	#N/A	40.59	-104.14	9.37432	347	Luvisol	515F/806R		0.8	Biochar	coconut hulls	Other Biomass Sources	0–10	600	1
819	Precision biochar and inoculum applications shift bacterial community structure and increase specific nutrient availability and maize yield			SRR9023690	PRJNA541506	#N/A	#N/A	#N/A	#N/A	40.59	-104.14	9.37432	347	Luvisol	515F/806R		0	Control			0–10
820	Precision biochar and inoculum applications shift bacterial community structure and increase specific nutrient availability and maize yield			SRR9023691	PRJNA541506	#N/A	#N/A	#N/A	#N/A	40.59	-104.14	9.37432	347	Luvisol	515F/806R		0	Control			0–10
821	Precision biochar and inoculum applications shift bacterial community structure and increase specific nutrient availability and maize yield			SRR9023692	PRJNA541506	#N/A	#N/A	#N/A	#N/A	40.59	-104.14	9.37432	347	Luvisol	515F/806R		0	Control			0–10
822	Precision biochar and inoculum applications shift bacterial community structure and increase specific nutrient availability and maize yield		1	SRR9023693	PRJNA541506	#N/A	#N/A	#N/A	#N/A	40.59	-104.14	9.37432	347	Luvisol	515F/806R		0.8	Biochar	coconut hulls	Other Biomass Sources	0–10	600	1
823	Precision biochar and inoculum applications shift bacterial community structure and increase specific nutrient availability and maize yield		1	SRR9023694	PRJNA541506	#N/A	#N/A	#N/A	#N/A	40.59	-104.14	9.37432	347	Luvisol	515F/806R		0.8	Biochar	coconut hulls	Other Biomass Sources	0–10	600	1
824	Precision biochar and inoculum applications shift bacterial community structure and increase specific nutrient availability and maize yield			SRR9023695	PRJNA541506	#N/A	#N/A	#N/A	#N/A	40.59	-104.14	9.37432	347	Luvisol	515F/806R		0	Control			0–10
825	Precision biochar and inoculum applications shift bacterial community structure and increase specific nutrient availability and maize yield		1	SRR9023696	PRJNA541506	#N/A	#N/A	#N/A	#N/A	40.59	-104.14	9.37432	347	Luvisol	515F/806R		0.8	Biochar	coconut hulls	Other Biomass Sources	0–10	600	1
826	Precision biochar and inoculum applications shift bacterial community structure and increase specific nutrient availability and maize yield		1	SRR9023697	PRJNA541506	#N/A	#N/A	#N/A	#N/A	40.59	-104.14	9.37432	347	Luvisol	515F/806R		0.8	Biochar	coconut hulls	Other Biomass Sources	0–10	600	1
827	Precision biochar and inoculum applications shift bacterial community structure and increase specific nutrient availability and maize yield		1	SRR9023698	PRJNA541506	#N/A	#N/A	#N/A	#N/A	40.59	-104.14	9.37432	347	Luvisol	515F/806R		0.8	Biochar	coconut hulls	Other Biomass Sources	0–10	600	1
828	Precision biochar and inoculum applications shift bacterial community structure and increase specific nutrient availability and maize yield			SRR9023699	PRJNA541506	#N/A	#N/A	#N/A	#N/A	40.59	-104.14	9.37432	347	Luvisol	515F/806R		0	Control			0–10
829	Precision biochar and inoculum applications shift bacterial community structure and increase specific nutrient availability and maize yield			SRR9023700	PRJNA541506	#N/A	#N/A	#N/A	#N/A	40.59	-104.14	9.37432	347	Luvisol	515F/806R		0	Control			0–10
830	Precision biochar and inoculum applications shift bacterial community structure and increase specific nutrient availability and maize yield		1	SRR9023701	PRJNA541506	#N/A	#N/A	#N/A	#N/A	40.59	-104.14	9.37432	347	Luvisol	515F/806R		0.8	Biochar	coconut hulls	Other Biomass Sources	0–10	600	1
831	Precision biochar and inoculum applications shift bacterial community structure and increase specific nutrient availability and maize yield			SRR9023702	PRJNA541506	#N/A	#N/A	#N/A	#N/A	40.59	-104.14	9.37432	347	Luvisol	515F/806R		0	Control			0–10
832	Precision biochar and inoculum applications shift bacterial community structure and increase specific nutrient availability and maize yield			SRR9023703	PRJNA541506	#N/A	#N/A	#N/A	#N/A	40.59	-104.14	9.37432	347	Luvisol	515F/806R		0	Control			0–10
833	Precision biochar and inoculum applications shift bacterial community structure and increase specific nutrient availability and maize yield		1	SRR9023704	PRJNA541506	#N/A	#N/A	#N/A	#N/A	40.59	-104.14	9.37432	347	Luvisol	515F/806R		0.8	Biochar	coconut hulls	Other Biomass Sources	0–10	600	1
834	Precision biochar and inoculum applications shift bacterial community structure and increase specific nutrient availability and maize yield			SRR9023705	PRJNA541506	#N/A	#N/A	#N/A	#N/A	40.59	-104.14	9.37432	347	Luvisol	515F/806R		0	Control			0–10
835	Precision biochar and inoculum applications shift bacterial community structure and increase specific nutrient availability and maize yield			SRR9023706	PRJNA541506	#N/A	#N/A	#N/A	#N/A	40.59	-104.14	9.37432	347	Luvisol	515F/806R		0	Control			0–10
836	Precision biochar and inoculum applications shift bacterial community structure and increase specific nutrient availability and maize yield		1	SRR9023707	PRJNA541506	#N/A	#N/A	#N/A	#N/A	40.59	-104.14	9.37432	347	Luvisol	515F/806R		0.8	Biochar	coconut hulls	Other Biomass Sources	0–10	600	1
837	Precision biochar and inoculum applications shift bacterial community structure and increase specific nutrient availability and maize yield		1	SRR9023708	PRJNA541506	#N/A	#N/A	#N/A	#N/A	40.59	-104.14	9.37432	347	Luvisol	515F/806R		0.8	Biochar	coconut hulls	Other Biomass Sources	0–10	600	1
838	Precision biochar and inoculum applications shift bacterial community structure and increase specific nutrient availability and maize yield			SRR9023709	PRJNA541506	#N/A	#N/A	#N/A	#N/A	40.59	-104.14	9.37432	347	Luvisol	515F/806R		0	Control			0–10
839	Precision biochar and inoculum applications shift bacterial community structure and increase specific nutrient availability and maize yield		1	SRR9023710	PRJNA541506	#N/A	#N/A	#N/A	#N/A	40.59	-104.14	9.37432	347	Luvisol	515F/806R		0.8	Biochar	coconut hulls	Other Biomass Sources	0–10	600	1
840	Precision biochar and inoculum applications shift bacterial community structure and increase specific nutrient availability and maize yield		1	SRR9023711	PRJNA541506	#N/A	#N/A	#N/A	#N/A	40.59	-104.14	9.37432	347	Luvisol	515F/806R		0.8	Biochar	coconut hulls	Other Biomass Sources	0–10	600	1
841	Precision biochar and inoculum applications shift bacterial community structure and increase specific nutrient availability and maize yield			SRR9023712	PRJNA541506	#N/A	#N/A	#N/A	#N/A	40.59	-104.14	9.37432	347	Luvisol	515F/806R		0	Control			0–10
842	Precision biochar and inoculum applications shift bacterial community structure and increase specific nutrient availability and maize yield			SRR9023713	PRJNA541506	#N/A	#N/A	#N/A	#N/A	40.59	-104.14	9.37432	347	Luvisol	515F/806R		0	Control			0–10
843	Precision biochar and inoculum applications shift bacterial community structure and increase specific nutrient availability and maize yield			SRR9023714	PRJNA541506	#N/A	#N/A	#N/A	#N/A	40.59	-104.14	9.37432	347	Luvisol	515F/806R		0	Control			0–10

## Sheet: Primer and planting type
Title	Projects	Primers	type	soillayer	tem	Crop type	Cropping system
Biochar amendment increases bacterial diversity and vegetation cover in trace element-polluted soils: A long-term field experiment	PRJNA637319	341F/806R	Rice husk	0–10	500	bare ground	bare ground
Biochar dose determines methane uptake and methanotroph abundance in Haplic Luvisol	PRJNA729906	515F/806R	wood offcuts	0–15	350-400	bare ground	bare ground
Distinct biophysical and chemical mechanisms governing sucrose mineralization and soil organic carbon priming in biochar amended soils: evidence from 10 years of field studies	PRJNA817743EN	515F/806R	mixed-hardwood	0-10	450	bare ground	bare ground
Distinct biophysical and chemical mechanisms governing sucrose mineralization and soil organic carbon priming in biochar amended soils: evidence from 10 years of field studies	PRJNA817743CHN	515F/806R	mixed-hardwood	0-10	400	bare ground	bare ground
Microbial diversity and the abundance of keystone species drive the response of soil multifunctionality to organic substitution and biochar amendment in a tea plantation	PRJNA780408	515F/907R		0–10		bare ground	bare ground
Influence of compost and biochar on soil biological properties under turfgrass supplied deficit irrigation	PRJNA655250	341F/806R	yellow pine	0–15	350	bare ground	Continuous monoculture
Biochar application influences microbial assemblage complexity and composition due to soil and bioenergy crop type interactions	PRJNA371491	338F/518R	woodchip and anaerobic digester	0-10	600	Maize	Continuous monoculture
Effects of Tobacco Stem-Derived Biochar on Soil Properties and Bacterial Community Structure under Continuous Cropping of Bletilla striata	PRJNA650164	338F/806R	tobacco stem	0–15	500	Medicinal plant	Continuous monoculture
Biochar addition stabilized soil carbon sequestration by reducing temperature sensitivity of mineralization and altering the microbial community in a greenhouse vegetable field	PRJNA774294	341F/806R	wheat straw	0–20	400–500	Vegetables	Continuous monoculture
Organic amendments, deficit irrigation, and microbial communities impact extracellular polysaccharide content in agricultural soils	PRJNA706372	515F/907R	yellow pine	0-20	350	Vegetables	Continuous monoculture
Field-aged biochar enhances soil organic carbon by increasing recalcitrant organic carbon fractions and making microbial communities more conducive to carbon sequestration	OMIX001109	338F/806R	maize straw	0-20	450	Maize and wheat	Double cropping
Biochar alters soil microbial communities and potential functions 3–4 years after amendment in a double rice cropping system	PRJNA605641	1369F/1492R	wheat straw	0–20	500	Rice	Double cropping
Long-Term Successive Biochar Amendments Alter the Composition and α-Diversity of Bacterial Community of Paddy Soil in Rice-Wheat Rotation	PRJNA831553	341F/806R	straw	0-10	500	rice-wheat	Double cropping
Biochar improved soil health and mitigated greenhouse gas emission from controlled irrigation paddy field: Insights into microbial diversity	PRJNA706789	515F/926R	Rice straw biochar	0–20	600	rice-wheat	Double cropping
Different Responses of Soil Bacterial and Fungal Communities to 3 Years of Biochar Amendment in an Alkaline Soybean Soil	PRJNA702237	338F/518R	crop straw	0-20	550–650	soybean and wheat	Double cropping
Gasification biochar has limited effects on functional and structural diversity of soil microbial communities in a temperate agroecosystem	PRJNA320989	341F/806R	winter wheat	0–15	700–750	cereal-rich	Single cropping
Precision biochar and inoculum applications shift bacterial community structure and increase specific nutrient availability and maize yield	PRJNA541506	515F/806R	coconut hulls	0–10	600	Maize	Single cropping
The greatest potential benefit of biochar return on bacterial community structure among three maize-straw products after eight-year field experiment in Mollisols	PRJNA352638	515F/907R	maize straw	0–15	500	Maize	Single cropping
Biochar application enhances microbial interactions in mega-aggregates of farmland black soil	PRJNA656076	338F/806R	maize straw	0–20	450	Maize	Single cropping
Biochar fertilization effects on soil bacterial community and soil phosphorus forms depends on the application rate	PRJNA800108	338F/806R	corn straw	0–20	450-600	Maize	Single cropping
Long-term effects of biochar amendment on rhizosphere and bulk soil microbial communities in a karst region, southwest China	PRJEB28279	515F/806R	crop straws of maize and rapeseed	0–10	550	Maize	Single cropping
Biochar Amendment and Nitrogen Fertilizer Contribute to the Changes in Soil Properties and Microbial Communities in a Paddy Field	PRJNA797522	515F/907R	Cassava straw	0-20	300-500	Rice	Single cropping
Changes of bacterial community compositions after three years of biochar application in a black soil of northeast China	PRJNA347897	515F/806R	corn stalks	0–15		Soybean	Single cropping
Simultaneous measurement of bacterial abundance and composition in response to biochar in soybean field soil using 16S rRNA gene sequencing	PRJNA381835	515F/806R	rice straw	0–15	500	Soybean	Single cropping
Interactions between biochar and nitrogen impact soil carbon mineralization and the microbial community	PRJNA522864	515F/806R	apple branches	0-20	450	Wheat	Single cropping

## Sheet: Soil type
title	project	soil type
Biochar addition stabilized soil carbon sequestration by reducing temperature sensitivity of mineralization and altering the microbial community in a greenhouse vegetable field	PRJNA774294	Fluvisols
Biochar alters soil microbial communities and potential functions 3–4 years after amendment in a double rice cropping system	PRJNA605641	Anthrosol
Biochar Amendment and Nitrogen Fertilizer Contribute to the Changes in Soil Properties and Microbial Communities in a Paddy Field	PRJNA797522	Aqualisol
Biochar amendment increases bacterial diversity and vegetation cover in trace element-polluted soils: A long-term field experiment	PRJNA637319	Fluvisol
Biochar application enhances microbial interactions in mega-aggregates of farmland black soil	PRJNA656076	Mollisol
Biochar application influences microbial assemblage complexity and composition due to soil and bioenergy crop type interactions	PRJNA371491	Mollisol
Biochar dose determines methane uptake and methanotroph abundance in Haplic Luvisol	PRJNA729906	Luvisols
Biochar fertilization effects on soil bacterial community and soil phosphorus forms depends on the application rate	PRJNA800108	Alfisol
Biochar improved soil health and mitigated greenhouse gas emission from controlled irrigation paddy field: Insights into microbial diversity	PRJNA706789	Anthrosol
Changes of bacterial community compositions after three years of biochar application in a black soil of northeast China	PRJNA347897	Phaeozems
Different Responses of Soil Bacterial and Fungal Communities to 3 Years of Biochar Amendment in an Alkaline Soybean Soil	PRJNA702237	Vertisol
Distinct biophysical and chemical mechanisms governing sucrose mineralization and soil organic carbon priming in biochar amended soils: evidence from 10 years of field studies	PRJNA817743EN	Cambisol
Distinct biophysical and chemical mechanisms governing sucrose mineralization and soil organic carbon priming in biochar amended soils: evidence from 10 years of field studies	PRJNA817743CHN	Fluvisol
Effects of Tobacco Stem-Derived Biochar on Soil Properties and Bacterial Community Structure under Continuous Cropping of Bletilla striata	PRJNA650164	Ferralsol
Field-aged biochar enhances soil organic carbon by increasing recalcitrant organic carbon fractions and making microbial communities more conducive to carbon sequestration	OMIX001109	Aqualisol
Gasification biochar has limited effects on functional and structural diversity of soil microbial communities in a temperate agroecosystem	PRJNA320989	Luvisol
Influence of compost and biochar on soil biological properties under turfgrass supplied deficit irrigation	PRJNA655250	Arenosol
Interactions between biochar and nitrogen impact soil carbon mineralization and the microbial community	PRJNA522864	Luvisol
Long-term effects of biochar amendment on rhizosphere and bulk soil microbial communities in a karst region, southwest China	PRJEB28279	Calcisol
Long-Term Successive Biochar Amendments Alter the Composition and α-Diversity of Bacterial Community of Paddy Soil in Rice-Wheat Rotation	PRJNA831553	Gleysol
Microbial diversity and the abundance of keystone species drive the response of soil multifunctionality to organic substitution and biochar amendment in a tea plantation	PRJNA780408	Fluvisols
Organic amendments, deficit irrigation, and microbial communities impact extracellular polysaccharide content in agricultural soils	PRJNA706372	Arenosol
Precision biochar and inoculum applications shift bacterial community structure and increase specific nutrient availability and maize yield	PRJNA541506	Luvisol
Simultaneous measurement of bacterial abundance and composition in response to biochar in soybean field soil using 16S rRNA gene sequencing	PRJNA381835	Alfisol
The greatest potential benefit of biochar return on bacterial community structure among three maize-straw products after eight-year field experiment in Mollisols	PRJNA352638	Mollisol
